# Supplementary material for: MicroRNA399 is involved in multiple nutrient starvation responses in rice
Source: Front Plant Sci. 2015 Mar 24;6:188. doi: 10.3389/fpls.2015.00188 (PMC4371656; doi:10.3389/fpls.2015.00188)
Supplement: Supplementary file 2 [file Table2.XLS]

## Sheet: Sheet1
miR399ox hb vs jap hb_Stat Common Pairs	miR399ox hb vs jap hb_Signal Log Ratio	miR399ox hb vs jap hb_Signal Log Ratio Low	miR399ox hb vs jap hb_Signal Log Ratio High	miR399ox hb vs jap hb_Change	miR399ox hb vs jap hb_Change p-value	Descriptions	GeneChip Array	Species Scientific Name	Annotation Date	Sequence Type	Sequence Source	Transcript ID(Array Design)	Target Description	Representative Public ID	Archival UniGene Cluster	UniGene ID	Genome Version	Alignments	Gene Title	Gene Symbol	Chromosomal Location	Unigene Cluster Type	Ensembl	Entrez Gene	SwissProt	EC	OMIM	RefSeq Protein ID	RefSeq Transcript ID	FlyBase	AGI	WormBase	MGI Name	RGD Name	SGD accession number	Gene Ontology Biological Process	Gene Ontology Cellular Component	Gene Ontology Molecular Function	Pathway	InterPro	Trans Membrane	QTL	Annotation Description	Annotation Transcript Cluster	Transcript Assignments	Annotation Notes
11	10.1	8.1	12.2	I	2e-05	gb:AK108619.1 DB_XREF=gi:32993828 TID=OsAffx.22999.1 CNT=1 FEA=FLmRNA TIER=FL STK=1 NOTE=sequence(s) not in UniGene DEF=Oryza sativa (japonica cultivar-group) cDNA clone:002-147-C05, full insert sequence. FL=gb:AK108619.1 REP_ORG=O. sativa	Rice Array	Oryza sativa	2008-03-17	Consensus sequence	GenBank	OsAffx.22999.1	gb:AK108619.1 /DB_XREF=gi:32993828 /TID=OsAffx.22999.1 /CNT=1 /FEA=FLmRNA /TIER=FL /STK=1 /NOTE=sequence(s) not in UniGene /DEF=Oryza sativa (japonica cultivar-group) cDNA clone:002-147-C05, full insert sequence. /FL=gb:AK108619.1 /REP_ORG=O. sativa	AK108619.1	---	---	---	chr07|11977:19532170-19532883 (+) // 99.86 //	---	---	---	full length	---	---	---	---	---	---	---	---	---	---	---	---	---	---	---	---	---	---	---	---	This probe set was annotated using the Matching Probes based pipeline to a Entrez Gene identifier using 1 transcripts. // false // Matching Probes // A	NM_001066297(11)	LOC_Os07g32710.1 // transposon protein, putative, CACTA, En/Spm sub-class, expressed // tigr_pseudomol_4 // 11 // --- /// NM_001066297 // Oryza sativa (japonica cultivar-group) Os07g0511400 (Os07g0511400) mRNA, complete cds. // refseq // 11 // ---	---
11	10	6.8	13.2	I	2e-05	gb:AK071513.1 DB_XREF=gi:32981536 TID=Os.10266.1 CNT=11 FEA=FLmRNA TIER=FL STK=0 UG=Os.10266 UG_TITLE=(japonica cultivar-group) cDNA clone:J023099E07, full insert sequence DEF=Oryza sativa (japonica cultivar-group) cDNA clone:J023099E07, full insert sequence. FL=gb:AK071513.1 REP_ORG=O. sativa	Rice Array	Oryza sativa	2008-03-17	Consensus sequence	GenBank	Os.10266.1	gb:AK071513.1 /DB_XREF=gi:32981536 /TID=Os.10266.1 /CNT=11 /FEA=FLmRNA /TIER=FL /STK=0 /UG=Os.10266 /UG_TITLE=(japonica cultivar-group) cDNA clone:J023099E07, full insert sequence /DEF=Oryza sativa (japonica cultivar-group) cDNA clone:J023099E07, full insert sequence. /FL=gb:AK071513.1 /REP_ORG=O. sativa	AK071513.1	---	---	---	chr03|11973:24000381-24001497 (+) // 94.58 //	---	---	---	---	---	---	---	---	---	---	---	---	---	---	---	---	---	---	---	---	---	---	LOC_Os03g43100.1 // span:105-127 // numtm:1 /// NP_001050710.1 // span:76-98 // numtm:1	---	This probe set was annotated using the Matching Probes based pipeline to a Entrez Gene identifier using 1 transcripts. // false // Matching Probes // A	NM_001057245(11)	LOC_Os03g43100.1 // expressed protein // tigr_pseudomol_4 // 11 // --- /// NM_001057245 // Oryza sativa (japonica cultivar-group) Os03g0629800 (Os03g0629800) mRNA, partial cds. // refseq // 11 // ---	---
11	8.2	6.4	9.9	I	2e-05	gb:AU222487 DB_XREF=gi:15008099 DB_XREF=AU222487 CLONE=C10342 TID=Os.43929.1 CNT=5 FEA=mRNA TIER=ConsEnd STK=1 UG=Os.43929 UG_TITLE=(japonica cultivar-group) Unknown protein (OSJNBa0090O10.26), mRNA REP_ORG=O. sativa	Rice Array	Oryza sativa	2008-03-17	Consensus sequence	GenBank	Os.43929.1	gb:AU222487 /DB_XREF=gi:15008099 /DB_XREF=AU222487 /CLONE=C10342 /TID=Os.43929.1 /CNT=5 /FEA=mRNA /TIER=ConsEnd /STK=1 /UG=Os.43929 /UG_TITLE=(japonica cultivar-group) Unknown protein (OSJNBa0090O10.26), mRNA /REP_ORG=O. sativa	AU222487	---	---	---	chr03|11973:865537-866941 (-) // 96.17 // /// chr06|11976:8766236-8767628 (-) // 90.23 //	---	---	---	full length	---	---	---	---	---	---	---	---	---	---	---	---	---	---	---	---	---	---	---	---	This probe set was annotated using the Matching Probes based pipeline to a Entrez Gene identifier using 1 transcripts. // false // Matching Probes // A	NM_001055290(11)	LOC_Os03g02470.1 // expressed protein // tigr_pseudomol_4 // 11 // --- /// NM_001055290 // Oryza sativa (japonica cultivar-group) Os03g0115800 (Os03g0115800) mRNA, complete cds. // refseq // 11 // ---	LOC_Os06g15430.1 // tigr_pseudomol_4 // 4 // Cross Hyb Matching Probes /// NM_001063876 // refseq // 2 // Cross Hyb Matching Probes
11	7.9	7	8.7	I	2e-05	gb:AK102606.1 DB_XREF=gi:32987815 TID=Os.8823.1 CNT=18 FEA=FLmRNA TIER=FL+Stack STK=7 UG=Os.8823 UG_TITLE=(japonica cultivar-group) cDNA clone:J033098P07, full insert sequence DEF=Oryza sativa (japonica cultivar-group) cDNA clone:J033098P07, full insert sequence. FL=gb:AK063981.1 gb:AK102606.1 REP_ORG=O. sativa	Rice Array	Oryza sativa	2008-03-17	Consensus sequence	GenBank	Os.8823.1	gb:AK102606.1 /DB_XREF=gi:32987815 /TID=Os.8823.1 /CNT=18 /FEA=FLmRNA /TIER=FL+Stack /STK=7 /UG=Os.8823 /UG_TITLE=(japonica cultivar-group) cDNA clone:J033098P07, full insert sequence /DEF=Oryza sativa (japonica cultivar-group) cDNA clone:J033098P07, full insert sequence. /FL=gb:AK063981.1 gb:AK102606.1 /REP_ORG=O. sativa	AK102606.1	---	---	---	chr03|11973:865527-866995 (-) // 99.26 // /// chr06|11976:8766226-8767645 (-) // 91.68 //	---	---	---	full length	---	---	---	---	---	---	---	---	---	---	---	---	---	---	---	---	---	---	---	---	This probe set was annotated using the Matching Probes based pipeline to a Entrez Gene identifier using 1 transcripts. // false // Matching Probes // A	NM_001055290(11)	NM_001055290 // Oryza sativa (japonica cultivar-group) Os03g0115800 (Os03g0115800) mRNA, complete cds. // refseq // 11 // ---	LOC_Os06g15430.1 // tigr_pseudomol_4 // 4 // Cross Hyb Matching Probes
11	7.8	5.3	10.3	I	2e-05	gb:AB028131.1 DB_XREF=gi:4996643 TID=Os.4184.1 CNT=9 FEA=FLmRNA TIER=FL+Stack STK=6 UG=Os.4184 DEF=Oryza sativa mRNA for Dof zinc finger protein, complete cds. PROD=Dof zinc finger protein FL=gb:AB028131.1 gb:AK107294.1 REP_ORG=O. sativa	Rice Array	Oryza sativa	2008-03-17	Consensus sequence	GenBank	Os.4184.1	gb:AB028131.1 /DB_XREF=gi:4996643 /TID=Os.4184.1 /CNT=9 /FEA=FLmRNA /TIER=FL+Stack /STK=6 /UG=Os.4184 /DEF=Oryza sativa mRNA for Dof zinc finger protein, complete cds. /PROD=Dof zinc finger protein /FL=gb:AB028131.1 gb:AK107294.1 /REP_ORG=O. sativa	AB028131.1	---	---	---	chr02|11972:8590285-8593763 (-) // 99.75 //	---	---	---	full length	---	---	Q9SXG6	---	---	---	---	---	---	---	---	---	---	0045449 // regulation of transcription // inferred from electronic annotation	---	0003677 // DNA binding // inferred from electronic annotation /// 0008270 // zinc ion binding // inferred from electronic annotation	---	---	---	---	This probe set was annotated using the Matching Probes based pipeline to a Entrez Gene identifier using 1 transcripts. // false // Matching Probes // A	NM_001052986(11)	LOC_Os02g15350.1 // Dof domain, zinc finger family protein, expressed // tigr_pseudomol_4 // 11 // --- /// NM_001052986 // Oryza sativa (japonica cultivar-group) Os02g0252400 (Os02g0252400) mRNA, complete cds. // refseq // 11 // ---	---
11	7.2	5.6	8.7	I	2e-05	gb:AK106473.1 DB_XREF=gi:32991682 TID=Os.47901.1 CNT=2 FEA=FLmRNA TIER=FL STK=1 UG=Os.47901 UG_TITLE=(japonica cultivar-group) cDNA clone:002-104-B03, full insert sequence DEF=Oryza sativa (japonica cultivar-group) cDNA clone:002-104-B03, full insert sequence. FL=gb:AK106473.1 REP_ORG=O. sativa	Rice Array	Oryza sativa	2008-03-17	Consensus sequence	GenBank	Os.47901.1	gb:AK106473.1 /DB_XREF=gi:32991682 /TID=Os.47901.1 /CNT=2 /FEA=FLmRNA /TIER=FL /STK=1 /UG=Os.47901 /UG_TITLE=(japonica cultivar-group) cDNA clone:002-104-B03, full insert sequence /DEF=Oryza sativa (japonica cultivar-group) cDNA clone:002-104-B03, full insert sequence. /FL=gb:AK106473.1 /REP_ORG=O. sativa	AK106473.1	Os.47901	Os.93189	---	chr01|11971:10395375-10396034 (+) // 100.0 //	CDNA clone:002-104-B03, full insert sequence	---	---	---	---	---	---	---	---	---	---	---	---	---	---	---	---	---	---	---	---	---	---	---	This probe set was annotated using the Matching Probes based pipeline to a UniGene identifier using 1 transcripts. // false // Matching Probes // A	AK106473(11)	AK106473 // Oryza sativa (japonica cultivar-group) cDNA clone:002-104-B03, full insert sequence. // gb // 11 // ---	---
11	6.6	4.4	8.9	I	2e-05	tigr:9632.m05354 TID=OsAffx.4179.1 CNT=1 FEA=mRNA TIER=ConsEnd STK=0 NOTE=sequence(s) not in UniGene DEF=oxidoreductase, 2OG-Fe(II) oxygenase family, putative REP_ORG=O. sativa	Rice Array	Oryza sativa	2008-03-17	Consensus sequence	The Institute for Genomic Research	OsAffx.4179.1	tigr:9632.m05354 /TID=OsAffx.4179.1 /CNT=1 /FEA=mRNA /TIER=ConsEnd /STK=0 /NOTE=sequence(s) not in UniGene /DEF=oxidoreductase, 2OG-Fe(II) oxygenase family, putative /REP_ORG=O. sativa	9632.m05354	---	---	---	chr04|11974:32528121-32531761 (-) // 100.0 //	---	---	---	full length	---	---	---	---	---	---	---	---	---	---	---	---	---	---	---	---	---	---	---	---	This probe set was annotated using the Matching Probes based pipeline to a Entrez Gene identifier using 1 transcripts. // false // Matching Probes // A	NM_001060586(11)	LOC_Os04g55070.1 // oxidoreductase, 2OG-Fe oxygenase family protein // tigr_pseudomol_4 // 11 // --- /// NM_001060586 // Oryza sativa (japonica cultivar-group) Os04g0643500 (Os04g0643500) mRNA, complete cds. // refseq // 11 // ---	---
11	6	4.8	7.2	I	2e-05	gb:AK121746.1 DB_XREF=gi:37991369 TID=Os.15850.1 CNT=22 FEA=FLmRNA TIER=FL+Stack STK=14 UG=Os.15850 UG_TITLE=(japonica cultivar-group) cDNA clone:001-122-H10, full insert sequence DEF=Oryza sativa (japonica cultivar-group) cDNA clone:J033086J24, full insert sequence. FL=gb:AK121746.1 gb:AK063904.1 REP_ORG=O. sativa	Rice Array	Oryza sativa	2008-03-17	Consensus sequence	GenBank	Os.15850.1	gb:AK121746.1 /DB_XREF=gi:37991369 /TID=Os.15850.1 /CNT=22 /FEA=FLmRNA /TIER=FL+Stack /STK=14 /UG=Os.15850 /UG_TITLE=(japonica cultivar-group) cDNA clone:001-122-H10, full insert sequence /DEF=Oryza sativa (japonica cultivar-group) cDNA clone:J033086J24, full insert sequence. /FL=gb:AK121746.1 gb:AK063904.1 /REP_ORG=O. sativa	AK121746.1	Os.15850	Os.15850	---	chr03|11973:2588041-2588697 (+) // 98.94 //	CDNA clone:OSIGCFA005E15, full insert sequence	---	---	---	---	---	---	---	---	---	---	---	---	---	---	---	---	---	---	---	---	---	---	---	This probe set was annotated using the Matching Probes based pipeline to a UniGene identifier using 1 transcripts. // false // Matching Probes // A	AY568759(11)	AY568759 // Oryza sativa IPS1 mRNA, complete sequence. // gb // 11 // ---	---
11	6	5.3	6.7	I	0.001077	gb:NM_187819.1 DB_XREF=gi:34902723 GEN=P0710F09.26 TID=OsAffx.25936.1 CNT=5 FEA=mRNA TIER=ConsEnd STK=0 NOTE=sequence(s) not in UniGene DEF=Oryza sativa (japonica cultivar-group) retrotransposable elements TNP2-like (P0710F09.26), mRNA. REP_ORG=O. sativa	Rice Array	Oryza sativa	2008-03-17	Consensus sequence	GenBank	OsAffx.25936.1	gb:NM_187819.1 /DB_XREF=gi:34902723 /GEN=P0710F09.26 /TID=OsAffx.25936.1 /CNT=5 /FEA=mRNA /TIER=ConsEnd /STK=0 /NOTE=sequence(s) not in UniGene /DEF=Oryza sativa (japonica cultivar-group) retrotransposable elements TNP2-like (P0710F09.26), mRNA. /REP_ORG=O. sativa	NM_187819.1	---	Os.61539	---	chr01|11971:11443181-11446400 (+) // 99.47 // /// chr06|11976:9617813-9621043 (+) // 99.54 // /// chr04|11974:11047428-11050647 (+) // 99.61 // /// chr04|11974:22305264-22308483 (+) // 99.61 // /// chr05|11975:13573247-13576466 (+) // 99.64 // /// chr05|11975:14405761-14408980 (+) // 99.61 // /// chr05|11975:28607378-28610597 (+) // 99.54 // /// chr07|11977:18067114-18070333 (+) // 99.64 // /// c…	CDNA, clone: J065218I11, full insert sequence	---	---	---	---	---	---	---	---	---	---	---	---	---	---	---	---	---	---	---	---	---	---	---	This probe set was annotated using the Genome Target Overlap based pipeline to a UniGene identifier using 1 transcripts. // false // Genome Target Overlap // B	AK241879	Chr07_1765 // FgeneSH predicted gene of japonica from BGI-RIS length = 1275 // bgi_ris // 9 // --- /// LOC_Os07g22860.1 // transposon protein, putative, CACTA, En/Spm sub-class // tigr_pseudomol_4 // 9 // ---	Chr03_3149 // bgi_ris // 8 // Cross Hyb Matching Probes /// Chr09_236 // bgi_ris // 2 // Cross Hyb Matching Probes /// Supscaffold278_1 // bgi_ris // 8 // Cross Hyb Matching Probes /// LOC_Os01g63740.1 // tigr_pseudomol_4 // 1 // Cross Hyb Matching Probes /// LOC_Os03g37630.1 // tigr_pseudomol_4 // 8 // Cross Hyb Matching Probes /// LOC_Os09g04260.1 // tigr_pseudomol_4 // 2 // Cross Hyb Matching …
11	5.9	4.5	7.3	I	0.001832	tigr:9633.m01429 TID=OsAffx.14719.1 CNT=1 FEA=mRNA TIER=ConsEnd STK=0 NOTE=sequence(s) not in UniGene DEF=hypothetical protein REP_ORG=O. sativa	Rice Array	Oryza sativa	2008-03-17	Consensus sequence	The Institute for Genomic Research	OsAffx.14719.1	tigr:9633.m01429 /TID=OsAffx.14719.1 /CNT=1 /FEA=mRNA /TIER=ConsEnd /STK=0 /NOTE=sequence(s) not in UniGene /DEF=hypothetical protein /REP_ORG=O. sativa	9633.m01429	---	---	---	chr05|11975:9043029-9046088 (-) // 100.0 //	---	---	---	---	---	---	---	---	---	---	---	---	---	---	---	---	---	---	---	---	---	---	---	---	This probe set was annotated using the Matching Probes based pipeline to a TIGR Rice Pseudomolecules v4 identifier using 1 transcripts. // false // Matching Probes // A	LOC_Os05g16060.1(11)	LOC_Os05g16060.1 // hypothetical protein // tigr_pseudomol_4 // 11 // ---	LOC_Os05g16070.1 // tigr_pseudomol_4 // 1 // Cross Hyb Matching Probes /// NM_001061560 // refseq // 1 // Negative Strand Matching Probes
11	5.7	3.9	7.6	I	2e-05	gb:AK109584.1 DB_XREF=gi:32994793 TID=Os.54747.1 CNT=2 FEA=FLmRNA TIER=FL STK=1 UG=Os.54747 UG_TITLE=(japonica cultivar-group) cDNA clone:002-137-A10, full insert sequence DEF=Oryza sativa (japonica cultivar-group) cDNA clone:002-137-A10, full insert sequence. FL=gb:AK106655.1 gb:AK109584.1 REP_ORG=O. sativa	Rice Array	Oryza sativa	2008-03-17	Consensus sequence	GenBank	Os.54747.1	gb:AK109584.1 /DB_XREF=gi:32994793 /TID=Os.54747.1 /CNT=2 /FEA=FLmRNA /TIER=FL /STK=1 /UG=Os.54747 /UG_TITLE=(japonica cultivar-group) cDNA clone:002-137-A10, full insert sequence /DEF=Oryza sativa (japonica cultivar-group) cDNA clone:002-137-A10, full insert sequence. /FL=gb:AK106655.1 gb:AK109584.1 /REP_ORG=O. sativa	AK109584.1	Os.54747	Os.54747	---	chr04|11974:19449520-19451009 (+) // 99.93 //	CDNA clone:002-113-G04, full insert sequence	---	---	---	---	---	---	---	---	---	---	---	---	---	---	---	---	---	---	---	---	---	---	---	This probe set was annotated using the Matching Probes based pipeline to a UniGene identifier using 1 transcripts. // false // Matching Probes // A	AK109584(11)	AK109584 // Oryza sativa (japonica cultivar-group) cDNA clone:002-137-A10, full insert sequence. // gb // 11 // ---	---
11	5.6	5	6.2	I	0.001486	gb:AK068841.1 DB_XREF=gi:32978866 TID=Os.52705.1 CNT=1 FEA=FLmRNA TIER=FL STK=1 UG=Os.52705 UG_TITLE=(japonica cultivar-group) cDNA clone:J013167F23, full insert sequence DEF=Oryza sativa (japonica cultivar-group) cDNA clone:J013167F23, full insert sequence. FL=gb:AK068841.1 REP_ORG=O. sativa	Rice Array	Oryza sativa	2008-03-17	Consensus sequence	GenBank	Os.52705.1	gb:AK068841.1 /DB_XREF=gi:32978866 /TID=Os.52705.1 /CNT=1 /FEA=FLmRNA /TIER=FL /STK=1 /UG=Os.52705 /UG_TITLE=(japonica cultivar-group) cDNA clone:J013167F23, full insert sequence /DEF=Oryza sativa (japonica cultivar-group) cDNA clone:J013167F23, full insert sequence. /FL=gb:AK068841.1 /REP_ORG=O. sativa	AK068841.1	---	---	---	chr08|11978:530020-532685 (+) // 99.89 //	---	---	---	full length	---	---	---	---	---	---	---	---	---	---	---	---	---	---	---	---	---	---	---	---	This probe set was annotated using the Matching Probes based pipeline to a Entrez Gene identifier using 1 transcripts. // false // Matching Probes // A	NM_001067352(11)	LOC_Os08g01870.1 // Rf1 protein, mitochondrial precursor, putative, expressed // tigr_pseudomol_4 // 11 // --- /// NM_001067352 // Oryza sativa (japonica cultivar-group) Os08g0110200 (Os08g0110200) mRNA, complete cds. // refseq // 11 // ---	LOC_Os08g01640.1 // tigr_pseudomol_4 // 3 // Cross Hyb Matching Probes
11	5.6	2.7	8.5	I	2e-05	tigr:9629.m05896 TID=OsAffx.23866.1 CNT=1 FEA=mRNA TIER=ConsEnd STK=0 NOTE=sequence(s) not in UniGene DEF=hypothetical protein REP_ORG=O. sativa	Rice Array	Oryza sativa	2008-03-17	Consensus sequence	The Institute for Genomic Research	OsAffx.23866.1	tigr:9629.m05896 /TID=OsAffx.23866.1 /CNT=1 /FEA=mRNA /TIER=ConsEnd /STK=0 /NOTE=sequence(s) not in UniGene /DEF=hypothetical protein /REP_ORG=O. sativa	9629.m05896	---	Os.77201	---	chr01|11971:35058058-35062051 (-) // 100.0 //	CDNA, clone: J080319D10, full insert sequence	---	---	---	---	---	---	---	---	---	---	---	---	---	---	---	---	---	---	---	---	---	LOC_Os01g60050.1 // span:368-387 // numtm:1	---	This probe set was annotated using the Matching Probes based pipeline to a UniGene identifier using 1 transcripts. // false // Matching Probes // A	AK242550(11)	AK242550 // Oryza sativa (japonica cultivar-group) cDNA, clone: J080319D10, full insert sequence. // gb // 11 // --- /// LOC_Os01g60050.1 // microtubule bundling polypeptide TMBP200, putative // tigr_pseudomol_4 // 11 // ---	---
11	5.5	3.9	7.1	I	0.000273	tigr:9632.m04625 TID=OsAffx.26510.1 CNT=1 FEA=mRNA TIER=ConsEnd STK=0 NOTE=sequence(s) not in UniGene DEF=hypothetical protein REP_ORG=O. sativa	Rice Array	Oryza sativa	2008-03-17	Consensus sequence	The Institute for Genomic Research	OsAffx.26510.1	tigr:9632.m04625 /TID=OsAffx.26510.1 /CNT=1 /FEA=mRNA /TIER=ConsEnd /STK=0 /NOTE=sequence(s) not in UniGene /DEF=hypothetical protein /REP_ORG=O. sativa	9632.m04625	---	---	---	chr04|11974:28180027-28181460 (-) // 100.0 //	---	---	---	---	---	---	---	---	---	---	---	---	---	---	---	---	---	---	---	---	---	---	---	---	This probe set was annotated using the Design Representative Id based pipeline to a The Institute for Genomic Research identifier using 1 transcripts. // false // Design Representative Id // R	9632.m04625	9632.m04625 // --- // tigr // --- // ---	---
11	5.4	4.9	5.9	I	0.000389	tigr:9630.m03215 TID=OsAffx.24563.1 CNT=1 FEA=mRNA TIER=ConsEnd STK=0 NOTE=sequence(s) not in UniGene DEF=AC007203 Hypothetical protein REP_ORG=O. sativa	Rice Array	Oryza sativa	2008-03-17	Consensus sequence	The Institute for Genomic Research	OsAffx.24563.1	tigr:9630.m03215 /TID=OsAffx.24563.1 /CNT=1 /FEA=mRNA /TIER=ConsEnd /STK=0 /NOTE=sequence(s) not in UniGene /DEF=AC007203 Hypothetical protein /REP_ORG=O. sativa	9630.m03215	---	---	---	chr02|11972:20163721-20166287 (-) // 100.0 //	---	---	---	full length	---	---	---	---	---	---	---	---	---	---	---	---	---	---	---	---	---	---	LOC_Os02g33830.1 // span:69-91,214-236,256-278,329-351 // numtm:4	---	This probe set was annotated using the Genome Target Overlap based pipeline to a Entrez Gene identifier using 1 transcripts. // false // Genome Target Overlap // B	NM_001053607	LOC_Os02g33830.1 // expressed protein // tigr_pseudomol_4 // 11 // ---	NM_001053607 // refseq // 7 // Cross Hyb Matching Probes
11	5.3	3	7.6	I	0.000618	gb:AK107393.1 DB_XREF=gi:32992602 TID=Os.13966.1 CNT=3 FEA=FLmRNA TIER=FL STK=1 UG=Os.13966 UG_TITLE=(japonica cultivar-group) P0432C03.20 (P0432C03.20), mRNA DEF=Oryza sativa (japonica cultivar-group) cDNA clone:002-127-D02, full insert sequence. FL=gb:AK107393.1 REP_ORG=O. sativa	Rice Array	Oryza sativa	2008-03-17	Consensus sequence	GenBank	Os.13966.1	gb:AK107393.1 /DB_XREF=gi:32992602 /TID=Os.13966.1 /CNT=3 /FEA=FLmRNA /TIER=FL /STK=1 /UG=Os.13966 /UG_TITLE=(japonica cultivar-group) P0432C03.20 (P0432C03.20), mRNA /DEF=Oryza sativa (japonica cultivar-group) cDNA clone:002-127-D02, full insert sequence. /FL=gb:AK107393.1 /REP_ORG=O. sativa	AK107393.1	---	---	---	chr01|11971:41711187-41713221 (-) // 99.87 //	---	---	---	full length	---	---	---	---	---	---	---	---	---	---	---	---	---	---	---	---	---	---	LOC_Os01g71420.1 // span:7-26 // numtm:1 /// NP_001045361.1 // span:7-26 // numtm:1	---	This probe set was annotated using the Matching Probes based pipeline to a Entrez Gene identifier using 1 transcripts. // false // Matching Probes // A	NM_001051896(11)	CT831495 // Oryza sativa (indica cultivar-group) cDNA clone:OSIGCEA013A14, full insert sequence. // gb // 11 // --- /// LOC_Os01g71420.1 // calcineurin-like phosphoesterase family protein, putative, expressed // tigr_pseudomol_4 // 11 // --- /// NM_001051896 // Oryza sativa (japonica cultivar-group) Os01g0941800 (Os01g0941800) mRNA, complete cds. // refseq // 11 // ---	AK102443 // gb // 6 // Cross Hyb Matching Probes
11	5.3	3.1	7.6	I	2.3e-05	gb:AK107789.1 DB_XREF=gi:32992998 TID=Os.55278.1 CNT=1 FEA=FLmRNA TIER=FL STK=1 UG=Os.55278 UG_TITLE=(japonica cultivar-group) cDNA clone:002-133-D03, full insert sequence DEF=Oryza sativa (japonica cultivar-group) cDNA clone:002-133-D03, full insert sequence. FL=gb:AK107789.1 REP_ORG=O. sativa	Rice Array	Oryza sativa	2008-03-17	Consensus sequence	GenBank	Os.55278.1	gb:AK107789.1 /DB_XREF=gi:32992998 /TID=Os.55278.1 /CNT=1 /FEA=FLmRNA /TIER=FL /STK=1 /UG=Os.55278 /UG_TITLE=(japonica cultivar-group) cDNA clone:002-133-D03, full insert sequence /DEF=Oryza sativa (japonica cultivar-group) cDNA clone:002-133-D03, full insert sequence. /FL=gb:AK107789.1 /REP_ORG=O. sativa	AK107789.1	Os.55278	Os.89079	---	chr04|11974:8226574-8227337 (-) // 100.0 //	CDNA clone:002-133-D03, full insert sequence	---	---	---	---	---	---	---	---	---	---	---	---	---	---	---	---	---	---	---	---	---	---	---	This probe set was annotated using the Matching Probes based pipeline to a UniGene identifier using 1 transcripts. // false // Matching Probes // A	AK107789(11)	AK107789 // Oryza sativa (japonica cultivar-group) cDNA clone:002-133-D03, full insert sequence. // gb // 11 // ---	---
11	5.3	2.7	7.9	I	0.000273	gb:AK111430.1 DB_XREF=gi:32996639 TID=Os.57386.1 CNT=1 FEA=FLmRNA TIER=FL STK=1 UG=Os.57386 UG_TITLE=(japonica cultivar-group) cDNA clone:002-182-H07, full insert sequence DEF=Oryza sativa (japonica cultivar-group) cDNA clone:002-182-H07, full insert sequence. FL=gb:AK111430.1 REP_ORG=O. sativa	Rice Array	Oryza sativa	2008-03-17	Consensus sequence	GenBank	Os.57386.1	gb:AK111430.1 /DB_XREF=gi:32996639 /TID=Os.57386.1 /CNT=1 /FEA=FLmRNA /TIER=FL /STK=1 /UG=Os.57386 /UG_TITLE=(japonica cultivar-group) cDNA clone:002-182-H07, full insert sequence /DEF=Oryza sativa (japonica cultivar-group) cDNA clone:002-182-H07, full insert sequence. /FL=gb:AK111430.1 /REP_ORG=O. sativa	AK111430.1	---	---	---	chr03|11973:32395074-32396677 (+) // 97.74 // /// chr03|11973:32130122-32131649 (-) // 72.07 //	---	---	---	full length	---	---	---	---	---	---	---	---	---	---	---	---	---	---	---	---	---	---	---	---	This probe set was annotated using the Matching Probes based pipeline to a Entrez Gene identifier using 1 transcripts. // false // Matching Probes // A	NM_001058003(11)	NM_001058003 // Oryza sativa (japonica cultivar-group) Os03g0783100 (Os03g0783100) mRNA, partial cds. // refseq // 11 // ---	LOC_Os03g56974.1 // tigr_pseudomol_4 // 6 // Cross Hyb Matching Probes
11	5.2	3.6	6.8	I	2e-05	gb:AK108019.1 DB_XREF=gi:32993228 TID=Os.55404.1 CNT=1 FEA=FLmRNA TIER=FL STK=1 UG=Os.55404 UG_TITLE=(japonica cultivar-group) cDNA clone:002-136-A01, full insert sequence DEF=Oryza sativa (japonica cultivar-group) cDNA clone:002-136-A01, full insert sequence. FL=gb:AK108019.1 REP_ORG=O. sativa	Rice Array	Oryza sativa	2008-03-17	Consensus sequence	GenBank	Os.55404.1	gb:AK108019.1 /DB_XREF=gi:32993228 /TID=Os.55404.1 /CNT=1 /FEA=FLmRNA /TIER=FL /STK=1 /UG=Os.55404 /UG_TITLE=(japonica cultivar-group) cDNA clone:002-136-A01, full insert sequence /DEF=Oryza sativa (japonica cultivar-group) cDNA clone:002-136-A01, full insert sequence. /FL=gb:AK108019.1 /REP_ORG=O. sativa	AK108019.1	Os.55404	Os.55404	---	chr05|11975:19656764-19657661 (+) // 100.0 //	CDNA clone:002-136-A01, full insert sequence	---	---	---	---	---	---	---	---	---	---	---	---	---	---	---	---	---	---	---	---	---	---	---	This probe set was annotated using the Matching Probes based pipeline to a UniGene identifier using 1 transcripts. // false // Matching Probes // A	AK108019(11)	AK108019 // Oryza sativa (japonica cultivar-group) cDNA clone:002-136-A01, full insert sequence. // gb // 11 // ---	LOC_Os05g33580.1 // tigr_pseudomol_4 // 6 // Cross Hyb Matching Probes
11	5.1	4.7	5.5	I	0.001201	gb:NM_187338.1 DB_XREF=gi:34901761 GEN=OJ1058_B11.9 TID=OsAffx.1389.1 CNT=1 FEA=mRNA TIER=ConsEnd STK=0 NOTE=sequence(s) not in UniGene DEF=Oryza sativa (japonica cultivar-group) OJ1058_B11.9 (OJ1058_B11.9), mRNA. REP_ORG=O. sativa	Rice Array	Oryza sativa	2008-03-17	Consensus sequence	GenBank	OsAffx.1389.1	gb:NM_187338.1 /DB_XREF=gi:34901761 /GEN=OJ1058_B11.9 /TID=OsAffx.1389.1 /CNT=1 /FEA=mRNA /TIER=ConsEnd /STK=0 /NOTE=sequence(s) not in UniGene /DEF=Oryza sativa (japonica cultivar-group) OJ1058_B11.9 (OJ1058_B11.9), mRNA. /REP_ORG=O. sativa	NM_187338.1	---	---	---	chr07|11977:18483066-18483349 (-) // 100.0 //	---	---	---	---	---	---	---	---	---	---	---	---	---	---	---	---	---	---	---	---	---	---	---	---	This probe set was annotated using the Design Representative Id based pipeline to a GenBank identifier using 1 transcripts. // false // Design Representative Id // R	NM_187338.1	NM_187338.1 // --- // gb // --- // ---	---
11	5	4.4	5.5	I	2e-05	tigr:9638.m03970 TID=OsAffx.7934.1 CNT=2 FEA=mRNA TIER=ConsEnd STK=0 NOTE=sequence(s) not in UniGene DEF=putative chloroplast nucleoid DNA binding protein REP_ORG=O. sativa	Rice Array	Oryza sativa	2008-03-17	Consensus sequence	The Institute for Genomic Research	OsAffx.7934.1	tigr:9638.m03970 /TID=OsAffx.7934.1 /CNT=2 /FEA=mRNA /TIER=ConsEnd /STK=0 /NOTE=sequence(s) not in UniGene /DEF=putative chloroplast nucleoid DNA binding protein /REP_ORG=O. sativa	9638.m03970	---	---	---	chr10|11980:20682311-20683529 (+) // 100.0 //	---	---	---	---	---	---	---	---	---	---	---	---	---	---	---	---	---	---	---	---	---	IPR001461 // Peptidase A1, pepsin // 5.0E-6	---	---	This probe set was annotated using the Matching Probes based pipeline to a TIGR Rice Pseudomolecules v4 identifier using 1 transcripts. // false // Matching Probes // A	LOC_Os10g39390.1(11)	LOC_Os10g39390.1 // Eukaryotic aspartyl protease family protein // tigr_pseudomol_4 // 11 // ---	---
11	4.9	3.3	6.5	I	6e-05	gb:AK120091.1 DB_XREF=gi:37989714 TID=Os.37718.1 CNT=36 FEA=FLmRNA TIER=FL+Stack STK=14 UG=Os.37718 UG_TITLE=(japonica cultivar-group) contains similarity to aromatic rich glycoprotein (OSJNBa0049A03.10), mRNA DEF=Oryza sativa (japonica cultivar-group) cDNA clone:J013021F05, full insert sequence. FL=gb:AK120091.1 REP_ORG=O. sativa	Rice Array	Oryza sativa	2008-03-17	Consensus sequence	GenBank	Os.37718.1	gb:AK120091.1 /DB_XREF=gi:37989714 /TID=Os.37718.1 /CNT=36 /FEA=FLmRNA /TIER=FL+Stack /STK=14 /UG=Os.37718 /UG_TITLE=(japonica cultivar-group) contains similarity to aromatic rich glycoprotein (OSJNBa0049A03.10), mRNA /DEF=Oryza sativa (japonica cultivar-group) cDNA clone:J013021F05, full insert sequence. /FL=gb:AK120091.1 /REP_ORG=O. sativa	AK120091.1	---	---	---	chr10|11980:13839893-13841440 (-) // 96.69 //	---	---	---	full length	---	---	A6N042 /// Q7XES5 /// Q8W2G4	---	---	---	---	---	---	---	---	---	---	---	---	---	---	---	LOC_Os10g26940.1 // span:5-24 // numtm:1 /// NP_001064572.1 // span:5-24 // numtm:1	---	This probe set was annotated using the Matching Probes based pipeline to a Entrez Gene identifier using 1 transcripts. // false // Matching Probes // A	NM_001071107(11)	LOC_Os10g26940.1 // BURP domain containing protein, expressed // tigr_pseudomol_4 // 11 // --- /// NM_001071107 // Oryza sativa (japonica cultivar-group) Os10g0409400 (Os10g0409400) mRNA, complete cds. // refseq // 11 // ---	CT828016 // gb // 4 // Cross Hyb Matching Probes
11	4.7	2.6	6.7	I	6e-05	gb:AK065452.1 DB_XREF=gi:32975470 TID=Os.49202.1 CNT=4 FEA=FLmRNA TIER=FL STK=1 UG=Os.49202 UG_TITLE=(japonica cultivar-group) cDNA clone:J013025M19, full insert sequence DEF=Oryza sativa (japonica cultivar-group) cDNA clone:J013025M19, full insert sequence. FL=gb:AK065452.1 REP_ORG=O. sativa	Rice Array	Oryza sativa	2008-03-17	Consensus sequence	GenBank	Os.49202.1	gb:AK065452.1 /DB_XREF=gi:32975470 /TID=Os.49202.1 /CNT=4 /FEA=FLmRNA /TIER=FL /STK=1 /UG=Os.49202 /UG_TITLE=(japonica cultivar-group) cDNA clone:J013025M19, full insert sequence /DEF=Oryza sativa (japonica cultivar-group) cDNA clone:J013025M19, full insert sequence. /FL=gb:AK065452.1 /REP_ORG=O. sativa	AK065452.1	---	---	---	chr07|11977:2082408-2089950 (-) // 98.65 //	---	---	---	full length	---	---	Q761Y2	---	---	---	---	---	---	---	---	---	---	---	---	---	---	---	---	---	This probe set was annotated using the Matching Probes based pipeline to a Entrez Gene identifier using 1 transcripts. // false // Matching Probes // A	NM_001065395(11)	LOC_Os07g04700.1 // Myb-like DNA-binding domain containing protein, expressed // tigr_pseudomol_4 // 11 // --- /// LOC_Os07g04700.2 // Myb-like DNA-binding domain containing protein, expressed // tigr_pseudomol_4 // 11 // --- /// LOC_Os07g04700.5 // Myb-like DNA-binding domain containing protein, expressed // tigr_pseudomol_4 // 11 // --- /// NM_001065395 // Oryza sativa (japonica cultivar-group)…	---
11	4.7	2.6	6.8	I	3.5e-05	gb:AK062391.1 DB_XREF=gi:32972409 TID=Os.51273.1 CNT=1 FEA=FLmRNA TIER=FL STK=1 UG=Os.51273 UG_TITLE=(japonica cultivar-group) cDNA clone:001-102-C11, full insert sequence DEF=Oryza sativa (japonica cultivar-group) cDNA clone:001-102-C11, full insert sequence. FL=gb:AK062391.1 REP_ORG=O. sativa	Rice Array	Oryza sativa	2008-03-17	Consensus sequence	GenBank	Os.51273.1	gb:AK062391.1 /DB_XREF=gi:32972409 /TID=Os.51273.1 /CNT=1 /FEA=FLmRNA /TIER=FL /STK=1 /UG=Os.51273 /UG_TITLE=(japonica cultivar-group) cDNA clone:001-102-C11, full insert sequence /DEF=Oryza sativa (japonica cultivar-group) cDNA clone:001-102-C11, full insert sequence. /FL=gb:AK062391.1 /REP_ORG=O. sativa	AK062391.1	---	---	---	chr02|11972:23894568-23895054 (-) // 100.0 //	---	---	---	full length	---	---	---	---	---	---	---	---	---	---	---	---	---	---	---	---	---	---	---	---	This probe set was annotated using the Matching Probes based pipeline to a Entrez Gene identifier using 1 transcripts. // false // Matching Probes // A	NM_001053927(11)	LOC_Os02g39610.1 // expressed protein // tigr_pseudomol_4 // 11 // --- /// NM_001053927 // Oryza sativa (japonica cultivar-group) Os02g0609000 (Os02g0609000) mRNA, complete cds. // refseq // 11 // ---	---
11	4.7	2.7	6.6	I	0.000214	tigr:9631.m02851 TID=OsAffx.13105.1 CNT=1 FEA=mRNA TIER=ConsEnd STK=0 NOTE=sequence(s) not in UniGene DEF=putative SPX domain containing protein REP_ORG=O. sativa	Rice Array	Oryza sativa	2008-03-17	Consensus sequence	The Institute for Genomic Research	OsAffx.13105.1	tigr:9631.m02851 /TID=OsAffx.13105.1 /CNT=1 /FEA=mRNA /TIER=ConsEnd /STK=0 /NOTE=sequence(s) not in UniGene /DEF=putative SPX domain containing protein /REP_ORG=O. sativa	9631.m02851	---	---	---	chr03|11973:16600080-16600913 (+) // 100.0 //	---	---	---	full length	---	---	---	---	---	---	---	---	---	---	---	---	---	---	---	---	---	---	---	---	This probe set was annotated using the Matching Probes based pipeline to a Entrez Gene identifier using 1 transcripts. // false // Matching Probes // A	NM_001056867(11)	LOC_Os03g29250.1 // SPX domain-containing protein, putative, expressed // tigr_pseudomol_4 // 11 // --- /// NM_001056867 // Oryza sativa (japonica cultivar-group) Os03g0406100 (Os03g0406100) mRNA, complete cds. // refseq // 11 // ---	---
11	4.5	2.2	6.7	I	2e-05	gb:AK072715.1 DB_XREF=gi:32982738 TID=Os.34136.1 CNT=3 FEA=FLmRNA TIER=FL STK=1 UG=Os.34136 UG_TITLE=(japonica cultivar-group) putative flavonoid 3,5-hydroxylase (P0454A11.19), mRNA DEF=Oryza sativa (japonica cultivar-group) cDNA clone:J023141G11, full insert sequence. FL=gb:AK072715.1 gb:AK119264.1 REP_ORG=O. sativa	Rice Array	Oryza sativa	2008-03-17	Consensus sequence	GenBank	Os.34136.1	gb:AK072715.1 /DB_XREF=gi:32982738 /TID=Os.34136.1 /CNT=3 /FEA=FLmRNA /TIER=FL /STK=1 /UG=Os.34136 /UG_TITLE=(japonica cultivar-group) putative flavonoid 3,5-hydroxylase (P0454A11.19), mRNA /DEF=Oryza sativa (japonica cultivar-group) cDNA clone:J023141G11, full insert sequence. /FL=gb:AK072715.1 gb:AK119264.1 /REP_ORG=O. sativa	AK072715.1	---	---	---	chr01|11971:29318071-29320130 (+) // 100.0 //	---	---	---	full length	---	---	---	---	---	---	---	---	---	---	---	---	---	---	---	---	---	---	LOC_Os01g50490.1 // span:5-22 // numtm:1	---	This probe set was annotated using the Matching Probes based pipeline to a Entrez Gene identifier using 1 transcripts. // false // Matching Probes // A	NM_001050520(11)	LOC_Os01g50490.1 // Cytochrome P450 family protein, expressed // tigr_pseudomol_4 // 11 // --- /// NM_001050520 // Oryza sativa (japonica cultivar-group) Os01g0700500 (Os01g0700500) mRNA, partial cds. // refseq // 11 // ---	---
11	4.5	2.7	6.4	I	2e-05	gb:AK064148.1 DB_XREF=gi:32974166 TID=Os.51876.1 CNT=3 FEA=FLmRNA TIER=FL STK=0 UG=Os.51876 UG_TITLE=(japonica cultivar-group) cDNA clone:002-103-C09, full insert sequence DEF=Oryza sativa (japonica cultivar-group) cDNA clone:002-103-C09, full insert sequence. FL=gb:AK064148.1 REP_ORG=O. sativa	Rice Array	Oryza sativa	2008-03-17	Consensus sequence	GenBank	Os.51876.1	gb:AK064148.1 /DB_XREF=gi:32974166 /TID=Os.51876.1 /CNT=3 /FEA=FLmRNA /TIER=FL /STK=0 /UG=Os.51876 /UG_TITLE=(japonica cultivar-group) cDNA clone:002-103-C09, full insert sequence /DEF=Oryza sativa (japonica cultivar-group) cDNA clone:002-103-C09, full insert sequence. /FL=gb:AK064148.1 /REP_ORG=O. sativa	AK064148.1	---	---	---	chr08|11978:12259748-12263328 (+) // 99.87 //	---	---	---	full length	---	---	---	---	---	---	---	---	---	---	---	---	---	---	---	---	---	IPR007235 // Glycosyltransferase 28, C-terminal // 0.0095 /// IPR007235 // Glycosyltransferase 28, C-terminal // 0.0095	---	---	This probe set was annotated using the Matching Probes based pipeline to a Entrez Gene identifier using 1 transcripts. // false // Matching Probes // A	NM_001068022(10)	LOC_Os08g20420.1 // 1,2-diacylglycerol 3-beta-galactosyltransferase, putative, expressed // tigr_pseudomol_4 // 11 // --- /// NM_001068022 // Oryza sativa (japonica cultivar-group) Os08g0299400 (Os08g0299400) mRNA, partial cds. // refseq // 10 // ---	LOC_Os08g20420.2 // tigr_pseudomol_4 // 2 // Cross Hyb Matching Probes
11	4.5	2.8	6.3	I	0.001832	gb:AK109570.1 DB_XREF=gi:32994779 TID=Os.56183.1 CNT=1 FEA=FLmRNA TIER=FL STK=1 UG=Os.56183 UG_TITLE=(japonica cultivar-group) cDNA clone:002-131-H06, full insert sequence DEF=Oryza sativa (japonica cultivar-group) cDNA clone:002-131-H06, full insert sequence. FL=gb:AK109570.1 REP_ORG=O. sativa	Rice Array	Oryza sativa	2008-03-17	Consensus sequence	GenBank	Os.56183.1	gb:AK109570.1 /DB_XREF=gi:32994779 /TID=Os.56183.1 /CNT=1 /FEA=FLmRNA /TIER=FL /STK=1 /UG=Os.56183 /UG_TITLE=(japonica cultivar-group) cDNA clone:002-131-H06, full insert sequence /DEF=Oryza sativa (japonica cultivar-group) cDNA clone:002-131-H06, full insert sequence. /FL=gb:AK109570.1 /REP_ORG=O. sativa	AK109570.1	---	---	---	chr09|11979:16037229-16039168 (+) // 99.76 //	---	---	---	full length	---	---	---	---	---	---	---	---	---	---	---	---	---	---	---	---	---	---	---	---	This probe set was annotated using the Matching Probes based pipeline to a Entrez Gene identifier using 1 transcripts. // false // Matching Probes // A	NM_001069791(9)	NM_001069791 // Oryza sativa (japonica cultivar-group) Os09g0436200 (Os09g0436200) mRNA, complete cds. // refseq // 9 // ---	LOC_Os09g26540.1 // tigr_pseudomol_4 // 3 // Negative Strand Matching Probes /// NM_001069792 // refseq // 3 // Negative Strand Matching Probes
11	4.5	2.4	6.6	I	0.000273	tigr:9639.m02910 TID=OsAffx.19113.1 CNT=1 FEA=mRNA TIER=ConsEnd STK=0 NOTE=sequence(s) not in UniGene DEF=hypothetical protein REP_ORG=O. sativa	Rice Array	Oryza sativa	2008-03-17	Consensus sequence	The Institute for Genomic Research	OsAffx.19113.1	tigr:9639.m02910 /TID=OsAffx.19113.1 /CNT=1 /FEA=mRNA /TIER=ConsEnd /STK=0 /NOTE=sequence(s) not in UniGene /DEF=hypothetical protein /REP_ORG=O. sativa	9639.m02910	---	---	---	chr11|11981:18217073-18217733 (+) // 100.0 //	---	---	---	---	---	---	---	---	---	---	---	---	---	---	---	---	---	---	---	---	---	---	---	---	This probe set was annotated using the Design Representative Id based pipeline to a The Institute for Genomic Research identifier using 1 transcripts. // false // Design Representative Id // R	9639.m02910	9639.m02910 // --- // tigr // --- // ---	LOC_Os11g31850.1 // tigr_pseudomol_4 // 11 // Negative Strand Matching Probes
11	4.5	3.7	5.3	I	2e-05	gb:NM_197564.1 DB_XREF=gi:37536487 TID=OsAffx.7936.1 CNT=2 FEA=mRNA TIER=ConsEnd STK=0 NOTE=sequence(s) not in UniGene DEF=Oryza sativa (japonica cultivar-group) putative nucleoid DNA binding protein (OSJNBa0040D23.23), mRNA. PROD=putative nucleoid DNA binding protein REP_ORG=O. sativa	Rice Array	Oryza sativa	2008-03-17	Consensus sequence	GenBank	OsAffx.7936.1	gb:NM_197564.1 /DB_XREF=gi:37536487 /TID=OsAffx.7936.1 /CNT=2 /FEA=mRNA /TIER=ConsEnd /STK=0 /NOTE=sequence(s) not in UniGene /DEF=Oryza sativa (japonica cultivar-group) putative nucleoid DNA binding protein (OSJNBa0040D23.23), mRNA. /PROD=putative nucleoid DNA binding protein /REP_ORG=O. sativa	NM_197564.1	---	---	---	chr10|11980:20674265-20675525 (+) // 99.68 //	---	---	---	---	---	---	---	---	---	---	---	---	---	---	---	---	---	---	---	---	---	IPR001461 // Peptidase A1, pepsin // 3.9E-6	---	---	This probe set was annotated using the Matching Probes based pipeline to a TIGR Rice Pseudomolecules v4 identifier using 1 transcripts. // false // Matching Probes // A	LOC_Os10g39360.1(11)	LOC_Os10g39360.1 // Eukaryotic aspartyl protease family protein // tigr_pseudomol_4 // 11 // ---	---
11	4.4	2.4	6.5	I	0.0012	gb:NM_184154.1 DB_XREF=gi:34895399 GEN=P0445D12.7 TID=Os.30032.2 CNT=1 FEA=mRNA TIER=ConsEnd STK=0 UG=Os.30032 UG_TITLE=(japonica cultivar-group) P0445D12.7 (P0445D12.7), mRNA DEF=Oryza sativa (japonica cultivar-group) P0445D12.7 (P0445D12.7), mRNA. REP_ORG=O. sativa	Rice Array	Oryza sativa	2008-03-17	Consensus sequence	GenBank	Os.30032.2	gb:NM_184154.1 /DB_XREF=gi:34895399 /GEN=P0445D12.7 /TID=Os.30032.2 /CNT=1 /FEA=mRNA /TIER=ConsEnd /STK=0 /UG=Os.30032 /UG_TITLE=(japonica cultivar-group) P0445D12.7 (P0445D12.7), mRNA /DEF=Oryza sativa (japonica cultivar-group) P0445D12.7 (P0445D12.7), mRNA. /REP_ORG=O. sativa	NM_184154.1	---	---	---	chr01|11971:1246882-1248039 (+) // 100.0 //	---	---	---	full length	---	---	---	---	---	---	---	---	---	---	---	---	---	---	---	---	---	---	LOC_Os01g03180.1 // span:92-114,118-140 // numtm:2	---	This probe set was annotated using the Matching Probes based pipeline to a Entrez Gene identifier using 1 transcripts. // false // Matching Probes // A	NM_001048415(11)	LOC_Os01g03180.1 // expressed protein // tigr_pseudomol_4 // 11 // --- /// NM_001048415 // Oryza sativa (japonica cultivar-group) Os01g0122000 (Os01g0122000) mRNA, complete cds. // refseq // 11 // ---	---
11	4.2	3.3	5	I	0.0012	gb:AK106341.1 DB_XREF=gi:32991550 TID=Os.54638.1 CNT=1 FEA=FLmRNA TIER=FL STK=1 UG=Os.54638 UG_TITLE=(japonica cultivar-group) cDNA clone:002-101-G09, full insert sequence DEF=Oryza sativa (japonica cultivar-group) cDNA clone:002-101-G09, full insert sequence. FL=gb:AK106341.1 REP_ORG=O. sativa	Rice Array	Oryza sativa	2008-03-17	Consensus sequence	GenBank	Os.54638.1	gb:AK106341.1 /DB_XREF=gi:32991550 /TID=Os.54638.1 /CNT=1 /FEA=FLmRNA /TIER=FL /STK=1 /UG=Os.54638 /UG_TITLE=(japonica cultivar-group) cDNA clone:002-101-G09, full insert sequence /DEF=Oryza sativa (japonica cultivar-group) cDNA clone:002-101-G09, full insert sequence. /FL=gb:AK106341.1 /REP_ORG=O. sativa	AK106341.1	---	---	---	chr11|11981:16623786-16629270 (-) // 100.0 //	---	---	---	full length	---	---	---	---	---	---	---	---	---	---	---	---	---	---	---	---	---	---	---	---	This probe set was annotated using the Matching Probes based pipeline to a Entrez Gene identifier using 1 transcripts. // false // Matching Probes // A	NM_001074449(11)	NM_001074449 // Oryza sativa (japonica cultivar-group) Os11g0485900 (Os11g0485900) mRNA, partial cds. // refseq // 11 // ---	---
11	4.2	2.8	5.5	I	0.00013	gb:NM_195689.1 DB_XREF=gi:37532737 TID=OsAffx.20544.1 CNT=1 FEA=mRNA TIER=ConsEnd STK=0 NOTE=sequence(s) not in UniGene DEF=Oryza sativa (japonica cultivar-group) putative disease resistance protein (OSJNBa0065C16.10), mRNA. PROD=putative disease resistance protein REP_ORG=O. sativa	Rice Array	Oryza sativa	2008-03-17	Consensus sequence	GenBank	OsAffx.20544.1	gb:NM_195689.1 /DB_XREF=gi:37532737 /TID=OsAffx.20544.1 /CNT=1 /FEA=mRNA /TIER=ConsEnd /STK=0 /NOTE=sequence(s) not in UniGene /DEF=Oryza sativa (japonica cultivar-group) putative disease resistance protein (OSJNBa0065C16.10), mRNA. /PROD=putative disease resistance protein /REP_ORG=O. sativa	NM_195689.1	---	---	---	chr10|11980:8608594-8611179 (-) // 100.0 //	---	---	---	---	---	---	---	---	---	---	---	---	---	---	---	---	---	---	---	---	---	---	---	---	This probe set was annotated using the Matching Probes based pipeline to a TIGR Rice Pseudomolecules v4 identifier using 1 transcripts. // false // Matching Probes // A	LOC_Os10g17690.1(11)	LOC_Os10g17690.1 // NB-ARC domain containing protein, expressed // tigr_pseudomol_4 // 11 // ---	---
11	4.2	1.3	7.2	I	5.2e-05	gb:NM_197421.1 DB_XREF=gi:37536201 TID=OsAffx.30707.1 CNT=2 FEA=mRNA TIER=ConsEnd STK=0 NOTE=sequence(s) not in UniGene DEF=Oryza sativa (japonica cultivar-group) putative membrane protein (OSJNBa0096G08.9), mRNA. PROD=putative membrane protein REP_ORG=O. sativa	Rice Array	Oryza sativa	2008-03-17	Consensus sequence	GenBank	OsAffx.30707.1	gb:NM_197421.1 /DB_XREF=gi:37536201 /TID=OsAffx.30707.1 /CNT=2 /FEA=mRNA /TIER=ConsEnd /STK=0 /NOTE=sequence(s) not in UniGene /DEF=Oryza sativa (japonica cultivar-group) putative membrane protein (OSJNBa0096G08.9), mRNA. /PROD=putative membrane protein /REP_ORG=O. sativa	NM_197421.1	---	---	---	chr10|11980:19977687-19979308 (+) // 99.82 //	---	---	---	---	---	---	---	---	---	---	---	---	---	---	---	---	---	---	---	---	---	---	LOC_Os10g37920.1 // span:55-77,87-109,138-155,170-189,209-231,236-258,279-301,316-338,358-380,395-412,433-455,459-481 // numtm:12	---	This probe set was annotated using the Matching Probes based pipeline to a TIGR Rice Pseudomolecules v4 identifier using 1 transcripts. // false // Matching Probes // A	LOC_Os10g37920.1(11)	LOC_Os10g37920.1 // MATE efflux family protein, expressed // tigr_pseudomol_4 // 11 // ---	---
11	4.2	3	5.3	I	0.00013	tigr:9635.m04239 TID=OsAffx.5608.1 CNT=1 FEA=mRNA TIER=ConsEnd STK=0 NOTE=sequence(s) not in UniGene DEF=SPX domain, putative REP_ORG=O. sativa	Rice Array	Oryza sativa	2008-03-17	Consensus sequence	The Institute for Genomic Research	OsAffx.5608.1	tigr:9635.m04239 /TID=OsAffx.5608.1 /CNT=1 /FEA=mRNA /TIER=ConsEnd /STK=0 /NOTE=sequence(s) not in UniGene /DEF=SPX domain, putative /REP_ORG=O. sativa	9635.m04239	---	---	---	chr07|11977:25325305-25326096 (-) // 100.0 //	---	---	---	full length	---	---	---	---	---	---	---	---	---	---	---	---	---	---	---	---	---	---	---	---	This probe set was annotated using the Genome Target Overlap based pipeline to a Entrez Gene identifier using 1 transcripts. // false // Genome Target Overlap // B	NM_001066801	LOC_Os07g42330.1 // SPX domain containing protein, expressed // tigr_pseudomol_4 // 11 // ---	NM_001066801 // refseq // 4 // Cross Hyb Matching Probes
11	4.1	3.5	4.8	I	2e-05	gb:CB966714 DB_XREF=gi:30228824 DB_XREF=NL41_E07 CLONE=NL41_E07 TID=Os.15850.2 CNT=6 FEA=EST TIER=Stack STK=6 UG=Os.15850 UG_TITLE=(japonica cultivar-group) cDNA clone:001-122-H10, full insert sequence REP_ORG=O. sativa	Rice Array	Oryza sativa	2008-03-17	Consensus sequence	GenBank	Os.15850.2	gb:CB966714 /DB_XREF=gi:30228824 /DB_XREF=NL41_E07 /CLONE=NL41_E07 /TID=Os.15850.2 /CNT=6 /FEA=EST /TIER=Stack /STK=6 /UG=Os.15850 /UG_TITLE=(japonica cultivar-group) cDNA clone:001-122-H10, full insert sequence /REP_ORG=O. sativa	CB966714	Os.15850	Os.15850	---	chr03|11973:2588135-2588687 (-) // 98.03 //	CDNA clone:OSIGCFA005E15, full insert sequence	---	---	---	---	---	---	---	---	---	---	---	---	---	---	---	---	---	---	---	---	---	---	---	This probe set was annotated using the Accession mapped clusters based pipeline to a UniGene identifier using 5 transcripts. // false // Accession mapped clusters // E	BI306186,CB964607,CB965249,CB966066,CB966714	BI306186 // /DB_XREF=NL_3_K13 /CLONE=NL_3_K13 // gb // --- // --- /// CB964607 // /DB_XREF=NL9_B01 /CLONE=NL9_B01 // gb // --- // --- /// CB965249 // /DB_XREF=NL18_C11 /CLONE=NL18_C11 // gb // --- // --- /// CB966066 // /DB_XREF=NL31_F10 /CLONE=NL31_F10 // gb // --- // --- /// CB966714 // /DB_XREF=NL41_E07 /CLONE=NL41_E07 // gb // --- // ---	AY568759 // gb // 9 // Negative Strand Matching Probes
11	4.1	2.4	5.9	I	0.000307	gb:NM_185651.1 DB_XREF=gi:34898387 TID=OsAffx.22575.1 CNT=2 FEA=mRNA TIER=ConsEnd STK=0 NOTE=sequence(s) not in UniGene DEF=Oryza sativa (japonica cultivar-group) Hypothetical protein (Gene), mRNA. REP_ORG=O. sativa	Rice Array	Oryza sativa	2008-03-17	Consensus sequence	GenBank	OsAffx.22575.1	gb:NM_185651.1 /DB_XREF=gi:34898387 /TID=OsAffx.22575.1 /CNT=2 /FEA=mRNA /TIER=ConsEnd /STK=0 /NOTE=sequence(s) not in UniGene /DEF=Oryza sativa (japonica cultivar-group) Hypothetical protein (Gene), mRNA. /REP_ORG=O. sativa	NM_185651.1	---	---	---	chr06|11976:3353723-3355026 (+) // 100.0 //	---	---	---	---	---	---	---	---	---	---	---	---	---	---	---	---	---	---	---	---	---	---	---	---	This probe set was annotated using the Genome Target Overlap based pipeline to a TIGR Rice Pseudomolecules v4 identifier using 1 transcripts. // false // Genome Target Overlap // B	LOC_Os06g07060.1	LOC_Os06g07060.1 // hypothetical protein // tigr_pseudomol_4 // 0 // chr06|12006:3354615-3355026(+)	---
11	4	3.1	4.9	I	2e-05	gb:BI804387 DB_XREF=gi:16577091 DB_XREF=H135G06 CLONE=H135G06 TID=Os.16775.1 CNT=2 FEA=mRNA TIER=ConsEnd STK=0 UG=Os.16775 UG_TITLE=(japonica cultivar-group) putative short chain alcohol dehydrogenase (OSJNBa0052O12.26), mRNA REP_ORG=O. sativa	Rice Array	Oryza sativa	2008-03-17	Consensus sequence	GenBank	Os.16775.1	gb:BI804387 /DB_XREF=gi:16577091 /DB_XREF=H135G06 /CLONE=H135G06 /TID=Os.16775.1 /CNT=2 /FEA=mRNA /TIER=ConsEnd /STK=0 /UG=Os.16775 /UG_TITLE=(japonica cultivar-group) putative short chain alcohol dehydrogenase (OSJNBa0052O12.26), mRNA /REP_ORG=O. sativa	BI804387	---	---	---	chr01|11971:41176074-41177450 (+) // 99.14 //	---	---	---	full length	---	---	---	---	---	---	---	---	---	---	---	---	---	---	---	---	---	IPR001509 // NAD-dependent epimerase/dehydratase // 0.0062 /// NULL // NULL // 8.4E-5	---	---	This probe set was annotated using the Genome Consensus/Exemplar Overlap based pipeline to a Entrez Gene identifier using 1 transcripts. // false // Genome Consensus/Exemplar Overlap // C	NM_001051827	NM_001051827 // Oryza sativa (japonica cultivar-group) Os01g0930900 (Os01g0930900) mRNA, complete cds. // refseq // 0 // chr01|12001:41176074-41177046(+)	---
11	4	1.9	6.1	I	0.001651	gb:AK108614.1 DB_XREF=gi:32993823 TID=Os.30597.2 CNT=1 FEA=FLmRNA TIER=FL STK=1 UG=Os.30597 UG_TITLE=(japonica cultivar-group) B1100D10.2 (B1100D10.2), mRNA DEF=Oryza sativa (japonica cultivar-group) cDNA clone:002-147-B01, full insert sequence. FL=gb:AK108614.1 REP_ORG=O. sativa	Rice Array	Oryza sativa	2008-03-17	Consensus sequence	GenBank	Os.30597.2	gb:AK108614.1 /DB_XREF=gi:32993823 /TID=Os.30597.2 /CNT=1 /FEA=FLmRNA /TIER=FL /STK=1 /UG=Os.30597 /UG_TITLE=(japonica cultivar-group) B1100D10.2 (B1100D10.2), mRNA /DEF=Oryza sativa (japonica cultivar-group) cDNA clone:002-147-B01, full insert sequence. /FL=gb:AK108614.1 /REP_ORG=O. sativa	AK108614.1	Os.30597	Os.30597	---	chr01|11971:33404322-33405710 (-) // 100.0 //	Os01g0780800	Os01g0780800	---	full length	---	4327838	---	---	---	NP_001044439.1	NM_001050974	---	---	---	---	---	---	---	---	---	---	---	---	---	This probe set was annotated using the Matching Probes based pipeline to a UniGene identifier using 1 transcripts. // false // Matching Probes // A	AK108614(11)	AK108614 // Oryza sativa (japonica cultivar-group) cDNA clone:002-147-B01, full insert sequence. // gb // 11 // ---	---
11	4	3.3	4.6	I	4e-05	gb:AK063600.1 DB_XREF=gi:32973618 TID=Os.51747.1 CNT=1 FEA=FLmRNA TIER=FL STK=1 UG=Os.51747 UG_TITLE=(japonica cultivar-group) cDNA clone:001-118-B10, full insert sequence DEF=Oryza sativa (japonica cultivar-group) cDNA clone:001-118-B10, full insert sequence. FL=gb:AK063600.1 REP_ORG=O. sativa	Rice Array	Oryza sativa	2008-03-17	Consensus sequence	GenBank	Os.51747.1	gb:AK063600.1 /DB_XREF=gi:32973618 /TID=Os.51747.1 /CNT=1 /FEA=FLmRNA /TIER=FL /STK=1 /UG=Os.51747 /UG_TITLE=(japonica cultivar-group) cDNA clone:001-118-B10, full insert sequence /DEF=Oryza sativa (japonica cultivar-group) cDNA clone:001-118-B10, full insert sequence. /FL=gb:AK063600.1 /REP_ORG=O. sativa	AK063600.1	Os.51747	Os.51747	---	chr03|11973:16600009-16601199 (+) // 99.81 //	Os03g0406100	Os03g0406100	---	full length	---	4333078	---	---	---	NP_001050332.1	NM_001056867	---	---	---	---	---	---	---	---	---	---	---	---	---	This probe set was annotated using the Matching Probes based pipeline to a UniGene identifier using 1 transcripts. // false // Matching Probes // A	AK063600(11)	AK063600 // Oryza sativa (japonica cultivar-group) cDNA clone:001-118-B10, full insert sequence. // gb // 11 // ---	LOC_Os03g29250.1 // tigr_pseudomol_4 // 1 // Cross Hyb Matching Probes /// NM_001056867 // refseq // 1 // Cross Hyb Matching Probes
11	4	3.2	4.8	I	2e-05	tigr:9633.m04774 TID=OsAffx.15184.1 CNT=1 FEA=mRNA TIER=ConsEnd STK=0 NOTE=sequence(s) not in UniGene DEF=WRKY DNA -binding domain, putative REP_ORG=O. sativa	Rice Array	Oryza sativa	2008-03-17	Consensus sequence	The Institute for Genomic Research	OsAffx.15184.1	tigr:9633.m04774 /TID=OsAffx.15184.1 /CNT=1 /FEA=mRNA /TIER=ConsEnd /STK=0 /NOTE=sequence(s) not in UniGene /DEF=WRKY DNA -binding domain, putative /REP_ORG=O. sativa	9633.m04774	---	---	---	chr05|11975:28981382-28982543 (+) // 100.0 //	---	---	---	---	---	---	---	---	---	---	---	---	---	---	---	---	---	---	---	---	---	---	---	---	This probe set was annotated using the Matching Probes based pipeline to a TIGR Rice Pseudomolecules v4 identifier using 1 transcripts. // false // Matching Probes // A	LOC_Os05g50700.1(11)	LOC_Os05g50700.1 // WRKY DNA binding domain containing protein, expressed // tigr_pseudomol_4 // 11 // ---	---
11	4	1.3	6.6	I	8.8e-05	tigr:9630.m05753 TID=OsAffx.3096.1 CNT=1 FEA=mRNA TIER=ConsEnd STK=0 NOTE=sequence(s) not in UniGene DEF=protein kinase, putative REP_ORG=O. sativa	Rice Array	Oryza sativa	2008-03-17	Consensus sequence	The Institute for Genomic Research	OsAffx.3096.1	tigr:9630.m05753 /TID=OsAffx.3096.1 /CNT=1 /FEA=mRNA /TIER=ConsEnd /STK=0 /NOTE=sequence(s) not in UniGene /DEF=protein kinase, putative /REP_ORG=O. sativa	9630.m05753	---	---	---	chr02|11972:35328462-35334747 (+) // 100.0 //	---	---	---	full length	---	---	---	---	---	---	---	---	---	---	---	---	---	---	---	---	---	IPR001245 // Tyrosine protein kinase // 3.2E-18 /// IPR001245 // Tyrosine protein kinase // 3.2E-18	---	---	This probe set was annotated using the Matching Probes based pipeline to a Entrez Gene identifier using 1 transcripts. // false // Matching Probes // A	NM_001055099(11)	LOC_Os02g57700.1 // U-box domain containing protein, expressed // tigr_pseudomol_4 // 11 // --- /// NM_001055099 // Oryza sativa (japonica cultivar-group) Os02g0822900 (Os02g0822900) mRNA, complete cds. // refseq // 11 // ---	---
11	4	3.6	4.5	I	2e-05	tigr:9634.m03842 TID=OsAffx.5067.1 CNT=1 FEA=mRNA TIER=ConsEnd STK=0 NOTE=sequence(s) not in UniGene DEF=AY150406 putative quinone oxidoreductase REP_ORG=O. sativa	Rice Array	Oryza sativa	2008-03-17	Consensus sequence	The Institute for Genomic Research	OsAffx.5067.1	tigr:9634.m03842 /TID=OsAffx.5067.1 /CNT=1 /FEA=mRNA /TIER=ConsEnd /STK=0 /NOTE=sequence(s) not in UniGene /DEF=AY150406 putative quinone oxidoreductase /REP_ORG=O. sativa	9634.m03842	---	Os.72498	---	chr06|11976:23846663-23849966 (-) // 100.0 //	CDNA, clone: J090097J02, full insert sequence	---	---	---	---	---	---	---	---	---	---	---	---	---	---	---	---	---	---	---	---	---	---	---	This probe set was annotated using the Matching Probes based pipeline to a UniGene identifier using 1 transcripts. // false // Matching Probes // A	AK243009(11)	AK243009 // Oryza sativa (japonica cultivar-group) cDNA, clone: J090097J02, full insert sequence. // gb // 11 // --- /// LOC_Os06g40070.1 // oxidoreductase, zinc-binding dehydrogenase family protein, expressed // tigr_pseudomol_4 // 11 // ---	---
11	3.9	1.9	5.9	I	4.6e-05	gb:AK101786.1 DB_XREF=gi:32986995 TID=Os.18577.1 CNT=2 FEA=FLmRNA TIER=FL STK=1 UG=Os.18577 UG_TITLE=(japonica cultivar-group) cDNA clone:J033065E09, full insert sequence DEF=Oryza sativa (japonica cultivar-group) cDNA clone:J033065E09, full insert sequence. FL=gb:AK101786.1 REP_ORG=O. sativa	Rice Array	Oryza sativa	2008-03-17	Consensus sequence	GenBank	Os.18577.1	gb:AK101786.1 /DB_XREF=gi:32986995 /TID=Os.18577.1 /CNT=2 /FEA=FLmRNA /TIER=FL /STK=1 /UG=Os.18577 /UG_TITLE=(japonica cultivar-group) cDNA clone:J033065E09, full insert sequence /DEF=Oryza sativa (japonica cultivar-group) cDNA clone:J033065E09, full insert sequence. /FL=gb:AK101786.1 /REP_ORG=O. sativa	AK101786.1	---	---	---	chr03|11973:21056779-21060642 (-) // 99.89 // /// chr08|11978:3716021-3719926 (-) // 94.03 //	---	---	---	full length	---	---	---	---	---	---	---	---	---	---	---	---	---	---	---	---	---	---	---	---	This probe set was annotated using the Matching Probes based pipeline to a Entrez Gene identifier using 1 transcripts. // false // Matching Probes // A	NM_001057075(10)	LOC_Os03g38010.1 // Nuf2 family protein, expressed // tigr_pseudomol_4 // 10 // --- /// NM_001057075 // Oryza sativa (japonica cultivar-group) Os03g0577100 (Os03g0577100) mRNA, complete cds. // refseq // 10 // ---	---
11	3.9	2.9	5	I	2e-05	gb:AK119787.1 DB_XREF=gi:37989410 TID=Os.50055.1 CNT=3 FEA=FLmRNA TIER=FL STK=1 UG=Os.50055 UG_TITLE=(indica cultivar-group) putative high-affinity phosphate transporter HAPT mRNA, complete cds DEF=Oryza sativa (japonica cultivar-group) cDNA clone:002-174-D01, full insert sequence. FL=gb:AF335588.2 gb:AY100468.1 gb:AK119787.1 REP_ORG=O. sativa	Rice Array	Oryza sativa	2008-03-17	Consensus sequence	GenBank	Os.50055.1	gb:AK119787.1 /DB_XREF=gi:37989410 /TID=Os.50055.1 /CNT=3 /FEA=FLmRNA /TIER=FL /STK=1 /UG=Os.50055 /UG_TITLE=(indica cultivar-group) putative high-affinity phosphate transporter HAPT mRNA, complete cds /DEF=Oryza sativa (japonica cultivar-group) cDNA clone:002-174-D01, full insert sequence. /FL=gb:AF335588.2 gb:AY100468.1 gb:AK119787.1 /REP_ORG=O. sativa	AK119787.1	---	---	---	chr08|11978:28111358-28113185 (+) // 99.95 //	---	---	---	full length	---	---	Q8L8H0 /// Q9ATE1	---	---	---	---	---	---	---	---	---	---	0006810 // transport // inferred from electronic annotation /// 0006817 // phosphate transport // inferred from electronic annotation	0016021 // integral to membrane // inferred from electronic annotation	0005215 // transporter activity // inferred from electronic annotation /// 0005315 // inorganic phosphate transmembrane transporter activity // inferred from electronic annotation	---	---	LOC_Os08g45000.1 // span:28-50,105-127,137-156,169-191,218-237,351-368,378-400,407-429,444-466,487-506 // numtm:10 /// NP_001062527.1 // span:28-50,105-127,137-156,169-191,218-237,351-368,378-400,407-429,444-466,487-506 // numtm:10	---	This probe set was annotated using the Matching Probes based pipeline to a Entrez Gene identifier using 1 transcripts. // false // Matching Probes // A	NM_001069062(11)	LOC_Os08g45000.1 // phosphate:H+ symporter family protein, expressed // tigr_pseudomol_4 // 11 // --- /// NM_001069062 // Oryza sativa (japonica cultivar-group) Os08g0564000 (Os08g0564000) mRNA, complete cds. // refseq // 11 // ---	---
11	3.9	3.5	4.4	I	2e-05	gb:AK108564.1 DB_XREF=gi:32993773 TID=Os.55687.1 CNT=1 FEA=FLmRNA TIER=FL STK=1 UG=Os.55687 UG_TITLE=(japonica cultivar-group) cDNA clone:002-145-C08, full insert sequence DEF=Oryza sativa (japonica cultivar-group) cDNA clone:002-145-C08, full insert sequence. FL=gb:AK108564.1 REP_ORG=O. sativa	Rice Array	Oryza sativa	2008-03-17	Consensus sequence	GenBank	Os.55687.1	gb:AK108564.1 /DB_XREF=gi:32993773 /TID=Os.55687.1 /CNT=1 /FEA=FLmRNA /TIER=FL /STK=1 /UG=Os.55687 /UG_TITLE=(japonica cultivar-group) cDNA clone:002-145-C08, full insert sequence /DEF=Oryza sativa (japonica cultivar-group) cDNA clone:002-145-C08, full insert sequence. /FL=gb:AK108564.1 /REP_ORG=O. sativa	AK108564.1	---	---	---	chr06|11976:26675698-26676654 (+) // 99.76 //	---	---	---	full length	---	---	---	---	---	---	---	---	---	---	---	---	---	---	---	---	---	---	NP_001058230.1 // span:13-30,37-59 // numtm:2	---	This probe set was annotated using the Matching Probes based pipeline to a Entrez Gene identifier using 1 transcripts. // false // Matching Probes // A	NM_001064765(10)	NM_001064765 // Oryza sativa (japonica cultivar-group) Os06g0651900 (Os06g0651900) mRNA, complete cds. // refseq // 10 // ---	LOC_Os06g44220.1 // tigr_pseudomol_4 // 1 // Cross Hyb Matching Probes
11	3.9	3.6	4.3	I	2e-05	tigr:9638.m03557 TID=OsAffx.18580.1 CNT=2 FEA=mRNA TIER=ConsEnd STK=0 NOTE=sequence(s) not in UniGene DEF=putative nucleoid DNA binding protein REP_ORG=O. sativa	Rice Array	Oryza sativa	2008-03-17	Consensus sequence	The Institute for Genomic Research	OsAffx.18580.1	tigr:9638.m03557 /TID=OsAffx.18580.1 /CNT=2 /FEA=mRNA /TIER=ConsEnd /STK=0 /NOTE=sequence(s) not in UniGene /DEF=putative nucleoid DNA binding protein /REP_ORG=O. sativa	9638.m03557	---	Os.87272	---	chr10|11980:20679017-20680139 (+) // 100.0 //	CDNA clone:OSIGCRA106E06, full insert sequence	---	---	---	---	---	---	---	---	---	---	---	---	---	---	---	---	---	---	---	---	IPR001461 // Peptidase A1, pepsin // 6.2E-7	---	---	This probe set was annotated using the Matching Probes based pipeline to a UniGene identifier using 1 transcripts. // false // Matching Probes // A	CT837888(10)	CT837888 // Oryza sativa (indica cultivar-group) cDNA clone:OSIGCRA106E06, full insert sequence. // gb // 10 // --- /// LOC_Os10g39380.1 // Eukaryotic aspartyl protease family protein, expressed // tigr_pseudomol_4 // 11 // ---	---
11	3.9	1.2	6.6	I	0.001486	tigr:9633.m00006 TID=OsAffx.4218.1 CNT=1 FEA=mRNA TIER=ConsEnd STK=0 NOTE=sequence(s) not in UniGene DEF=hypothetical protein REP_ORG=O. sativa	Rice Array	Oryza sativa	2008-03-17	Consensus sequence	The Institute for Genomic Research	OsAffx.4218.1	tigr:9633.m00006 /TID=OsAffx.4218.1 /CNT=1 /FEA=mRNA /TIER=ConsEnd /STK=0 /NOTE=sequence(s) not in UniGene /DEF=hypothetical protein /REP_ORG=O. sativa	9633.m00006	---	---	---	chr05|11975:53545-61323 (-) // 100.0 //	---	---	---	full length	---	---	---	---	---	---	---	---	---	---	---	---	---	---	---	---	---	---	---	---	This probe set was annotated using the Matching Probes based pipeline to a Entrez Gene identifier using 1 transcripts. // false // Matching Probes // A	NM_001060912(11)	AK241965 // Oryza sativa (japonica cultivar-group) cDNA, clone: J075094N10, full insert sequence. // gb // 9 // --- /// LOC_Os05g01060.1 // expressed protein // tigr_pseudomol_4 // 11 // --- /// NM_001060912 // Oryza sativa (japonica cultivar-group) Os05g0100900 (Os05g0100900) mRNA, complete cds. // refseq // 11 // ---	---
11	3.8	2.7	4.9	I	2e-05	gb:AK063600.1 DB_XREF=gi:32973618 TID=Os.51747.1 CNT=1 FEA=FLmRNA TIER=FL STK=1 UG=Os.51747 UG_TITLE=(japonica cultivar-group) cDNA clone:001-118-B10, full insert sequence DEF=Oryza sativa (japonica cultivar-group) cDNA clone:001-118-B10, full insert sequence. FL=gb:AK063600.1 REP_ORG=O. sativa	Rice Array	Oryza sativa	2008-03-17	Consensus sequence	GenBank	Os.51747.1	gb:AK063600.1 /DB_XREF=gi:32973618 /TID=Os.51747.1 /CNT=1 /FEA=FLmRNA /TIER=FL /STK=1 /UG=Os.51747 /UG_TITLE=(japonica cultivar-group) cDNA clone:001-118-B10, full insert sequence /DEF=Oryza sativa (japonica cultivar-group) cDNA clone:001-118-B10, full insert sequence. /FL=gb:AK063600.1 /REP_ORG=O. sativa	AK063600.1	Os.51747	Os.51747	---	chr03|11973:16600009-16601199 (+) // 99.81 //	Os03g0406100	Os03g0406100	---	full length	---	4333078	---	---	---	NP_001050332.1	NM_001056867	---	---	---	---	---	---	---	---	---	---	---	---	---	This probe set was annotated using the Matching Probes based pipeline to a UniGene identifier using 1 transcripts. // false // Matching Probes // A	AK063600(11)	AK063600 // Oryza sativa (japonica cultivar-group) cDNA clone:001-118-B10, full insert sequence. // gb // 11 // ---	---
11	3.8	2.2	5.4	I	0.000865	tigr:9639.m02230 TID=OsAffx.19002.1 CNT=1 FEA=mRNA TIER=ConsEnd STK=0 NOTE=sequence(s) not in UniGene DEF=hypothetical protein REP_ORG=O. sativa	Rice Array	Oryza sativa	2008-03-17	Consensus sequence	The Institute for Genomic Research	OsAffx.19002.1	tigr:9639.m02230 /TID=OsAffx.19002.1 /CNT=1 /FEA=mRNA /TIER=ConsEnd /STK=0 /NOTE=sequence(s) not in UniGene /DEF=hypothetical protein /REP_ORG=O. sativa	9639.m02230	---	Os.78416	---	chr11|11981:13812580-13813549 (-) // 100.0 //	CDNA, clone: J065188E03, full insert sequence	---	---	---	---	---	---	---	---	---	---	---	---	---	---	---	---	---	---	---	---	---	---	---	This probe set was annotated using the Matching Probes based pipeline to a UniGene identifier using 1 transcripts. // false // Matching Probes // A	AK241634(11)	AK241634 // Oryza sativa (japonica cultivar-group) cDNA, clone: J065188E03, full insert sequence. // gb // 11 // --- /// LOC_Os11g25130.1 // expressed protein // tigr_pseudomol_4 // 11 // ---	---
11	3.8	0.8	6.7	I	0.000618	tigr:9636.m00562 TID=OsAffx.20854.1 CNT=2 FEA=mRNA TIER=ConsEnd STK=0 NOTE=sequence(s) not in UniGene DEF=hypothetical protein REP_ORG=O. sativa	Rice Array	Oryza sativa	2008-03-17	Consensus sequence	The Institute for Genomic Research	OsAffx.20854.1	tigr:9636.m00562 /TID=OsAffx.20854.1 /CNT=2 /FEA=mRNA /TIER=ConsEnd /STK=0 /NOTE=sequence(s) not in UniGene /DEF=hypothetical protein /REP_ORG=O. sativa	9636.m00562	---	---	---	chr08|11978:3458358-3459958 (+) // 100.0 //	---	---	---	---	---	---	---	---	---	---	---	---	---	---	---	---	---	---	---	---	---	---	---	---	This probe set was annotated using the Matching Probes based pipeline to a TIGR Rice Pseudomolecules v4 identifier using 1 transcripts. // false // Matching Probes // A	LOC_Os08g06290.1(11)	LOC_Os08g06290.1 // hypothetical protein // tigr_pseudomol_4 // 11 // ---	LOC_Os08g06280.5 // tigr_pseudomol_4 // 3 // Negative Strand Matching Probes /// CT832472 // gb // 3 // Negative Strand Matching Probes
11	3.7	3.1	4.3	I	0.000966	gb:AK070668.1 DB_XREF=gi:32980692 TID=Os.15307.1 CNT=2 FEA=FLmRNA TIER=FL STK=1 UG=Os.15307 UG_TITLE=(japonica cultivar-group) cDNA clone:J023057B05, full insert sequence DEF=Oryza sativa (japonica cultivar-group) cDNA clone:J023057B05, full insert sequence. FL=gb:AK070668.1 REP_ORG=O. sativa	Rice Array	Oryza sativa	2008-03-17	Consensus sequence	GenBank	Os.15307.1	gb:AK070668.1 /DB_XREF=gi:32980692 /TID=Os.15307.1 /CNT=2 /FEA=FLmRNA /TIER=FL /STK=1 /UG=Os.15307 /UG_TITLE=(japonica cultivar-group) cDNA clone:J023057B05, full insert sequence /DEF=Oryza sativa (japonica cultivar-group) cDNA clone:J023057B05, full insert sequence. /FL=gb:AK070668.1 /REP_ORG=O. sativa	AK070668.1	Os.15307	Os.15307	---	chr12|11982:5041581-5043612 (-) // 99.03 //	CDNA clone:J023057B05, full insert sequence	---	---	---	---	---	---	---	---	---	---	---	---	---	---	---	---	---	---	---	---	---	---	---	This probe set was annotated using the Matching Probes based pipeline to a UniGene identifier using 1 transcripts. // false // Matching Probes // A	AK070668(11)	AK070668 // Oryza sativa (japonica cultivar-group) cDNA clone:J023057B05, full insert sequence. // gb // 11 // ---	---
11	3.7	1.6	5.9	I	0.000214	gb:AK060319.1 DB_XREF=gi:32970337 TID=Os.20256.1 CNT=4 FEA=FLmRNA TIER=FL STK=1 UG=Os.20256 UG_TITLE=(japonica cultivar-group) cDNA clone:001-007-F04, full insert sequence DEF=Oryza sativa (japonica cultivar-group) cDNA clone:001-007-F04, full insert sequence. FL=gb:AK060319.1 REP_ORG=O. sativa	Rice Array	Oryza sativa	2008-03-17	Consensus sequence	GenBank	Os.20256.1	gb:AK060319.1 /DB_XREF=gi:32970337 /TID=Os.20256.1 /CNT=4 /FEA=FLmRNA /TIER=FL /STK=1 /UG=Os.20256 /UG_TITLE=(japonica cultivar-group) cDNA clone:001-007-F04, full insert sequence /DEF=Oryza sativa (japonica cultivar-group) cDNA clone:001-007-F04, full insert sequence. /FL=gb:AK060319.1 /REP_ORG=O. sativa	AK060319.1	Os.20256	Os.20256	---	chr12|11982:21988546-21997667 (+) // 100.0 //	CDNA clone:001-007-F04, full insert sequence	---	---	---	---	---	---	---	---	---	---	---	---	---	---	---	---	---	---	---	---	---	---	---	This probe set was annotated using the Matching Probes based pipeline to a UniGene identifier using 1 transcripts. // false // Matching Probes // A	AK060319(11)	AK060319 // Oryza sativa (japonica cultivar-group) cDNA clone:001-007-F04, full insert sequence. // gb // 11 // ---	---
11	3.7	2.8	4.7	I	0.000438	gb:NM_186259.1 DB_XREF=gi:34899603 GEN=OJ1351_C05.24 TID=OsAffx.5213.1 CNT=1 FEA=mRNA TIER=ConsEnd STK=0 NOTE=sequence(s) not in UniGene DEF=Oryza sativa (japonica cultivar-group) hypothetical protein similar to Oryza sativa chromosome7, P0022B05.2 (OJ1351_C05.24), mRNA. REP_ORG=O. sativa	Rice Array	Oryza sativa	2008-03-17	Consensus sequence	GenBank	OsAffx.5213.1	gb:NM_186259.1 /DB_XREF=gi:34899603 /GEN=OJ1351_C05.24 /TID=OsAffx.5213.1 /CNT=1 /FEA=mRNA /TIER=ConsEnd /STK=0 /NOTE=sequence(s) not in UniGene /DEF=Oryza sativa (japonica cultivar-group) hypothetical protein~similar to Oryza sativa chromosome7, P0022B05.2 (OJ1351_C05.24), mRNA. /REP_ORG=O. sativa	NM_186259.1	---	---	---	chr07|11977:2188975-2191512 (+) // 100.0 //	---	---	---	---	---	---	---	---	---	---	---	---	---	---	---	---	---	---	---	---	---	---	LOC_Os07g04980.1 // span:160-182 // numtm:1	---	This probe set was annotated using the Genome Target Overlap based pipeline to a TIGR Rice Pseudomolecules v4 identifier using 1 transcripts. // false // Genome Target Overlap // B	LOC_Os07g04980.1	LOC_Os07g04980.1 // hypothetical protein // tigr_pseudomol_4 // 0 // chr07|12007:2188975-2191512(+)	---
11	3.6	2	5.2	I	0.000552	gb:AK108600.1 DB_XREF=gi:32993809 TID=Os.25448.1 CNT=2 FEA=FLmRNA TIER=FL STK=2 UG=Os.25448 UG_TITLE=(japonica cultivar-group) cDNA clone:002-146-E09, full insert sequence DEF=Oryza sativa (japonica cultivar-group) cDNA clone:002-146-E09, full insert sequence. FL=gb:AK108600.1 REP_ORG=O. sativa	Rice Array	Oryza sativa	2008-03-17	Consensus sequence	GenBank	Os.25448.1	gb:AK108600.1 /DB_XREF=gi:32993809 /TID=Os.25448.1 /CNT=2 /FEA=FLmRNA /TIER=FL /STK=2 /UG=Os.25448 /UG_TITLE=(japonica cultivar-group) cDNA clone:002-146-E09, full insert sequence /DEF=Oryza sativa (japonica cultivar-group) cDNA clone:002-146-E09, full insert sequence. /FL=gb:AK108600.1 /REP_ORG=O. sativa	AK108600.1	Os.25448	Os.74516	---	chr01|11971:18456613-18458605 (-) // 100.0 //	Os01g0513500	Os01g0513500	---	full length	---	4323986	---	---	---	NP_001043183.1	NM_001049718	---	---	---	---	---	---	---	0005739 // mitochondrion // inferred from reviewed computational analysis	---	---	---	---	---	This probe set was annotated using the Matching Probes based pipeline to a UniGene identifier using 1 transcripts. // false // Matching Probes // A	AK108600(11)	AK108600 // Oryza sativa (japonica cultivar-group) cDNA clone:002-146-E09, full insert sequence. // gb // 11 // ---	NM_001049718 // refseq // 11 // Negative Strand Matching Probes
11	3.6	3	4.3	I	2e-05	gb:AK067788.1 DB_XREF=gi:32977806 TID=Os.49146.1 CNT=2 FEA=FLmRNA TIER=FL STK=0 UG=Os.49146 UG_TITLE=(japonica cultivar-group) cDNA clone:J013121J06, full insert sequence DEF=Oryza sativa (japonica cultivar-group) cDNA clone:J013121J06, full insert sequence. FL=gb:AK067788.1 REP_ORG=O. sativa	Rice Array	Oryza sativa	2008-03-17	Consensus sequence	GenBank	Os.49146.1	gb:AK067788.1 /DB_XREF=gi:32977806 /TID=Os.49146.1 /CNT=2 /FEA=FLmRNA /TIER=FL /STK=0 /UG=Os.49146 /UG_TITLE=(japonica cultivar-group) cDNA clone:J013121J06, full insert sequence /DEF=Oryza sativa (japonica cultivar-group) cDNA clone:J013121J06, full insert sequence. /FL=gb:AK067788.1 /REP_ORG=O. sativa	AK067788.1	---	---	---	chr05|11975:29302753-29304882 (-) // 99.67 //	---	---	---	full length	---	---	---	---	---	---	---	---	---	---	---	---	---	---	---	---	---	---	---	---	This probe set was annotated using the Matching Probes based pipeline to a Entrez Gene identifier using 1 transcripts. // false // Matching Probes // A	NM_001063022(11)	LOC_Os05g51240.1 // hydrolase, alpha/beta fold family protein, expressed // tigr_pseudomol_4 // 11 // --- /// NM_001063022 // Oryza sativa (japonica cultivar-group) Os05g0590300 (Os05g0590300) mRNA, complete cds. // refseq // 11 // ---	AK288417 // gb // 10 // Negative Strand Matching Probes
11	3.6	1.2	5.9	I	0.001832	gb:AK109670.1 DB_XREF=gi:32994879 TID=Os.56238.1 CNT=1 FEA=FLmRNA TIER=FL STK=1 UG=Os.56238 UG_TITLE=(japonica cultivar-group) cDNA clone:002-145-B01, full insert sequence DEF=Oryza sativa (japonica cultivar-group) cDNA clone:002-145-B01, full insert sequence. FL=gb:AK109670.1 REP_ORG=O. sativa	Rice Array	Oryza sativa	2008-03-17	Consensus sequence	GenBank	Os.56238.1	gb:AK109670.1 /DB_XREF=gi:32994879 /TID=Os.56238.1 /CNT=1 /FEA=FLmRNA /TIER=FL /STK=1 /UG=Os.56238 /UG_TITLE=(japonica cultivar-group) cDNA clone:002-145-B01, full insert sequence /DEF=Oryza sativa (japonica cultivar-group) cDNA clone:002-145-B01, full insert sequence. /FL=gb:AK109670.1 /REP_ORG=O. sativa	AK109670.1	---	---	---	chr11|11981:9156406-9162197 (-) // 100.0 //	---	---	---	full length	---	---	---	---	---	---	---	---	---	---	---	---	---	---	---	---	---	---	NP_001067669.1 // span:72-91 // numtm:1	---	This probe set was annotated using the Matching Probes based pipeline to a Entrez Gene identifier using 1 transcripts. // false // Matching Probes // A	NM_001074201(11)	NM_001074201 // Oryza sativa (japonica cultivar-group) Os11g0267100 (Os11g0267100) mRNA, complete cds. // refseq // 11 // ---	LOC_Os11g16560.1 // tigr_pseudomol_4 // 1 // Cross Hyb Matching Probes
11	3.6	1.9	5.3	I	2e-05	tigr:9635.m01389 TID=OsAffx.28437.1 CNT=2 FEA=mRNA TIER=ConsEnd STK=0 NOTE=sequence(s) not in UniGene DEF=hypothetical protein REP_ORG=O. sativa	Rice Array	Oryza sativa	2008-03-17	Consensus sequence	The Institute for Genomic Research	OsAffx.28437.1	tigr:9635.m01389 /TID=OsAffx.28437.1 /CNT=2 /FEA=mRNA /TIER=ConsEnd /STK=0 /NOTE=sequence(s) not in UniGene /DEF=hypothetical protein /REP_ORG=O. sativa	9635.m01389	---	---	---	chr07|11977:8021847-8024046 (+) // 98.31 // /// chr07|11977:8007630-8008161 (-) // 100.0 //	---	---	---	---	---	---	---	---	---	---	---	---	---	---	---	---	---	---	---	---	---	---	LOC_Os07g14030.1 // span:10-32 // numtm:1 /// LOC_Os07g14070.1 // span:7-29 // numtm:1	---	This probe set was annotated using the Matching Probes based pipeline to a TIGR Rice Pseudomolecules v4 identifier using 1 transcripts. // false // Matching Probes // A	LOC_Os07g14030.1(11),LOC_Os07g14070.1(11)	LOC_Os07g14030.1 // Pathogenesis-related protein PRB1-3 precursor, putative // tigr_pseudomol_4 // 11 // --- /// LOC_Os07g14070.1 // SCP-like extracellular protein // tigr_pseudomol_4 // 11 // ---	LOC_Os10g11500.1 // tigr_pseudomol_4 // 1 // Cross Hyb Matching Probes /// NM_001070813 // refseq // 1 // Cross Hyb Matching Probes
11	3.5	2.3	4.7	I	3.5e-05	gb:AK108539.1 DB_XREF=gi:32993748 TID=Os.46838.1 CNT=3 FEA=FLmRNA TIER=FL STK=1 UG=Os.46838 UG_TITLE=(japonica cultivar-group) hypothetical protein (OSJNBa0068A07.13), mRNA DEF=Oryza sativa (japonica cultivar-group) cDNA clone:002-144-C12, full insert sequence. FL=gb:AK108539.1 REP_ORG=O. sativa	Rice Array	Oryza sativa	2008-03-17	Consensus sequence	GenBank	Os.46838.1	gb:AK108539.1 /DB_XREF=gi:32993748 /TID=Os.46838.1 /CNT=3 /FEA=FLmRNA /TIER=FL /STK=1 /UG=Os.46838 /UG_TITLE=(japonica cultivar-group) hypothetical protein (OSJNBa0068A07.13), mRNA /DEF=Oryza sativa (japonica cultivar-group) cDNA clone:002-144-C12, full insert sequence. /FL=gb:AK108539.1 /REP_ORG=O. sativa	AK108539.1	---	---	---	chr10|11980:12757460-12759691 (+) // 99.91 //	---	---	---	full length	---	---	---	---	---	---	---	---	---	---	---	---	---	---	---	---	---	---	---	---	This probe set was annotated using the Matching Probes based pipeline to a Entrez Gene identifier using 1 transcripts. // false // Matching Probes // A	NM_001071050(11)	LOC_Os10g25310.1 // SPX domain containing protein, expressed // tigr_pseudomol_4 // 11 // --- /// NM_001071050 // Oryza sativa (japonica cultivar-group) Os10g0392600 (Os10g0392600) mRNA, complete cds. // refseq // 11 // ---	---
11	3.5	2.1	5	I	0.000865	tigr:9640.m00960 TID=OsAffx.7547.1 CNT=1 FEA=mRNA TIER=ConsEnd STK=0 NOTE=sequence(s) not in UniGene DEF=hypothetical protein REP_ORG=O. sativa	Rice Array	Oryza sativa	2008-03-17	Consensus sequence	The Institute for Genomic Research	OsAffx.7547.1	tigr:9640.m00960 /TID=OsAffx.7547.1 /CNT=1 /FEA=mRNA /TIER=ConsEnd /STK=0 /NOTE=sequence(s) not in UniGene /DEF=hypothetical protein /REP_ORG=O. sativa	9640.m00960	---	---	---	chr12|11982:5400798-5401182 (-) // 100.0 //	---	---	---	---	---	---	---	---	---	---	---	---	---	---	---	---	---	---	---	---	---	---	---	---	This probe set was annotated using the Matching Probes based pipeline to a TIGR Rice Pseudomolecules v4,BGI Rice Genome identifier using 1 transcripts. // false // Matching Probes // A	Chr12_819(11),LOC_Os12g10230.1(11)	Chr12_819 // FgeneSH predicted gene of japonica from BGI-RIS length = 384 // bgi_ris // 11 // --- /// LOC_Os12g10230.1 // hypothetical protein // tigr_pseudomol_4 // 11 // ---	---
11	3.4	2.7	4.1	I	2e-05	gb:NM_186420.1 DB_XREF=gi:34899925 GEN=OJ1714_H10.47 TID=Os.10660.1 CNT=1 FEA=mRNA TIER=ConsEnd STK=0 UG=Os.10660 UG_TITLE=(japonica cultivar-group) OJ1714_H10.47 (OJ1714_H10.47), mRNA DEF=Oryza sativa (japonica cultivar-group) OJ1714_H10.47 (OJ1714_H10.47), mRNA. REP_ORG=O. sativa	Rice Array	Oryza sativa	2008-03-17	Consensus sequence	GenBank	Os.10660.1	gb:NM_186420.1 /DB_XREF=gi:34899925 /GEN=OJ1714_H10.47 /TID=Os.10660.1 /CNT=1 /FEA=mRNA /TIER=ConsEnd /STK=0 /UG=Os.10660 /UG_TITLE=(japonica cultivar-group) OJ1714_H10.47 (OJ1714_H10.47), mRNA /DEF=Oryza sativa (japonica cultivar-group) OJ1714_H10.47 (OJ1714_H10.47), mRNA. /REP_ORG=O. sativa	NM_186420.1	Os.10660	Os.10660	---	chr03|11973:10498024-10499146 (+) // 87.17 // /// chr07|11977:3336439-3338854 (+) // 100.0 //	CDNA, clone: J065053B15, full insert sequence	---	---	---	---	---	---	---	---	---	---	---	---	---	---	---	---	---	---	---	---	---	---	---	This probe set was annotated using the Matching Probes based pipeline to a UniGene identifier using 1 transcripts. // false // Matching Probes // A	AK240998(10)	AK240998 // Oryza sativa (japonica cultivar-group) cDNA, clone: J065053B15, full insert sequence. // gb // 10 // ---	AK241260 // gb // 3 // Cross Hyb Matching Probes
11	3.4	1.7	5.2	I	7.8e-05	gb:AK102911.1 DB_XREF=gi:32988120 TID=Os.10753.1 CNT=29 FEA=FLmRNA TIER=FL STK=1 UG=Os.10753 UG_TITLE=(japonica cultivar-group) cDNA clone:J033113J23, full insert sequence DEF=Oryza sativa (japonica cultivar-group) cDNA clone:J033113J23, full insert sequence. FL=gb:AK102911.1 gb:AK111504.1 gb:AK111587.1 REP_ORG=O. sativa	Rice Array	Oryza sativa	2008-03-17	Consensus sequence	GenBank	Os.10753.1	gb:AK102911.1 /DB_XREF=gi:32988120 /TID=Os.10753.1 /CNT=29 /FEA=FLmRNA /TIER=FL /STK=1 /UG=Os.10753 /UG_TITLE=(japonica cultivar-group) cDNA clone:J033113J23, full insert sequence /DEF=Oryza sativa (japonica cultivar-group) cDNA clone:J033113J23, full insert sequence. /FL=gb:AK102911.1 gb:AK111504.1 gb:AK111587.1 /REP_ORG=O. sativa	AK102911.1	---	---	---	chr04|11974:28207426-28216878 (-) // 99.95 //	---	---	---	full length	---	---	---	---	---	---	---	---	---	---	---	---	---	---	---	---	---	---	---	---	This probe set was annotated using the Matching Probes based pipeline to a Entrez Gene identifier using 1 transcripts. // false // Matching Probes // A	NM_001060116(11)	AK102911 // Oryza sativa (japonica cultivar-group) cDNA clone:J033113J23, full insert sequence. // gb // 11 // --- /// AK111587 // Oryza sativa (japonica cultivar-group) cDNA clone:J013091C01, full insert sequence. // gb // 11 // --- /// LOC_Os04g47870.1 // PINHEAD protein, putative, expressed // tigr_pseudomol_4 // 11 // --- /// NM_001060116 // Oryza sativa (japonica cultivar-group) Os04g0566500…	---
11	3.4	1.3	5.4	I	0.000774	gb:AK067349.1 DB_XREF=gi:32977367 TID=Os.17435.2 CNT=15 FEA=FLmRNA TIER=FL STK=1 UG=Os.17435 UG_TITLE=(japonica cultivar-group) cDNA clone:J013099E13, full insert sequence DEF=Oryza sativa (japonica cultivar-group) cDNA clone:J013099E13, full insert sequence. FL=gb:AK067349.1 REP_ORG=O. sativa	Rice Array	Oryza sativa	2008-03-17	Consensus sequence	GenBank	Os.17435.2	gb:AK067349.1 /DB_XREF=gi:32977367 /TID=Os.17435.2 /CNT=15 /FEA=FLmRNA /TIER=FL /STK=1 /UG=Os.17435 /UG_TITLE=(japonica cultivar-group) cDNA clone:J013099E13, full insert sequence /DEF=Oryza sativa (japonica cultivar-group) cDNA clone:J013099E13, full insert sequence. /FL=gb:AK067349.1 /REP_ORG=O. sativa	AK067349.1	Os.17435	Os.17435	---	chr11|11981:13132078-13137123 (-) // 99.62 //	Os11g0427500	Os11g0427500	---	full length	---	4350384	---	---	---	NP_001067780.1	NM_001074312	---	---	---	---	---	---	---	---	---	---	---	---	---	This probe set was annotated using the Genome Target Overlap based pipeline to a UniGene identifier using 1 transcripts. // false // Genome Target Overlap // B	AK067349	LOC_Os11g24050.1 // expressed protein // tigr_pseudomol_4 // 11 // --- /// LOC_Os11g24050.2 // expressed protein // tigr_pseudomol_4 // 11 // ---	---
11	3.4	2.5	4.4	I	2e-05	gb:AK103704.1 DB_XREF=gi:32988913 TID=Os.26226.1 CNT=12 FEA=FLmRNA TIER=FL STK=1 UG=Os.26226 UG_TITLE=(japonica cultivar-group) cDNA clone:J033136N12, full insert sequence DEF=Oryza sativa (japonica cultivar-group) cDNA clone:J033136N12, full insert sequence. FL=gb:AK103704.1 gb:AK060220.1 REP_ORG=O. sativa	Rice Array	Oryza sativa	2008-03-17	Consensus sequence	GenBank	Os.26226.1	gb:AK103704.1 /DB_XREF=gi:32988913 /TID=Os.26226.1 /CNT=12 /FEA=FLmRNA /TIER=FL /STK=1 /UG=Os.26226 /UG_TITLE=(japonica cultivar-group) cDNA clone:J033136N12, full insert sequence /DEF=Oryza sativa (japonica cultivar-group) cDNA clone:J033136N12, full insert sequence. /FL=gb:AK103704.1 gb:AK060220.1 /REP_ORG=O. sativa	AK103704.1	---	---	---	chr02|11972:1050785-1056830 (-) // 99.51 //	---	---	---	full length	---	---	---	---	---	---	---	---	---	---	---	---	---	---	---	---	---	---	---	---	This probe set was annotated using the Matching Probes based pipeline to a Entrez Gene identifier using 1 transcripts. // false // Matching Probes // A	NM_001052241(11)	LOC_Os02g02780.1 // protein kinase family protein, putative, expressed // tigr_pseudomol_4 // 11 // --- /// NM_001052241 // Oryza sativa (japonica cultivar-group) Os02g0120100 (Os02g0120100) mRNA, complete cds. // refseq // 11 // ---	---
11	3.4	0.9	5.9	I	0.000552	gb:CB675514 DB_XREF=gi:29679239 DB_XREF=OSJNEe11E20.r CLONE=OSJNEe11E20 TID=Os.34890.1 CNT=3 FEA=mRNA TIER=ConsEnd STK=1 UG=Os.34890 UG_TITLE=(japonica cultivar-group) P0431G06.3 (P0431G06.3), mRNA REP_ORG=O. sativa	Rice Array	Oryza sativa	2008-03-17	Consensus sequence	GenBank	Os.34890.1	gb:CB675514 /DB_XREF=gi:29679239 /DB_XREF=OSJNEe11E20.r /CLONE=OSJNEe11E20 /TID=Os.34890.1 /CNT=3 /FEA=mRNA /TIER=ConsEnd /STK=1 /UG=Os.34890 /UG_TITLE=(japonica cultivar-group) P0431G06.3 (P0431G06.3), mRNA /REP_ORG=O. sativa	CB675514	---	---	---	chr01|11971:42246696-42252126 (+) // 99.95 //	---	---	---	full length	---	---	---	---	---	---	---	---	---	---	---	---	---	---	---	---	---	---	---	---	This probe set was annotated using the Matching Probes based pipeline to a Entrez Gene identifier using 1 transcripts. // false // Matching Probes // A	NM_001051953(11)	AK069717 // Oryza sativa (japonica cultivar-group) cDNA clone:J023034D08, full insert sequence. // gb // 11 // --- /// LOC_Os01g72310.1 // CW-type Zinc Finger family protein, expressed // tigr_pseudomol_4 // 11 // --- /// NM_001051953 // Oryza sativa (japonica cultivar-group) Os01g0952200 (Os01g0952200) mRNA, complete cds. // refseq // 11 // ---	---
11	3.4	2.7	4	I	2e-05	gb:AK070455.1 DB_XREF=gi:32980479 TID=Os.46498.1 CNT=1 FEA=FLmRNA TIER=FL STK=1 UG=Os.46498 UG_TITLE=(japonica cultivar-group) hypothetical protein (OSJNBa0040E17.32), mRNA DEF=Oryza sativa (japonica cultivar-group) cDNA clone:J023049F05, full insert sequence. FL=gb:AK070455.1 REP_ORG=O. sativa	Rice Array	Oryza sativa	2008-03-17	Consensus sequence	GenBank	Os.46498.1	gb:AK070455.1 /DB_XREF=gi:32980479 /TID=Os.46498.1 /CNT=1 /FEA=FLmRNA /TIER=FL /STK=1 /UG=Os.46498 /UG_TITLE=(japonica cultivar-group) hypothetical protein (OSJNBa0040E17.32), mRNA /DEF=Oryza sativa (japonica cultivar-group) cDNA clone:J023049F05, full insert sequence. /FL=gb:AK070455.1 /REP_ORG=O. sativa	AK070455.1	---	---	---	chr10|11980:6037807-6041756 (-) // 99.96 //	---	---	---	full length	---	---	---	---	---	---	---	---	---	---	---	---	---	---	---	---	---	---	LOC_Os10g11310.1 // span:15-34,41-63,78-100,113-130,135-157,261-283,298-320 // numtm:7 /// NP_001064275.1 // span:15-34,41-63,78-100,113-130,135-157,261-283,298-320 // numtm:7	---	This probe set was annotated using the Matching Probes based pipeline to a Entrez Gene identifier using 1 transcripts. // false // Matching Probes // A	NM_001070810(11)	LOC_Os10g11310.1 // expressed protein // tigr_pseudomol_4 // 11 // --- /// NM_001070810 // Oryza sativa (japonica cultivar-group) Os10g0190500 (Os10g0190500) mRNA, complete cds. // refseq // 11 // ---	---
11	3.4	1.8	4.9	I	6.8e-05	gb:AK064014.1 DB_XREF=gi:32974032 TID=Os.47617.1 CNT=7 FEA=FLmRNA TIER=FL STK=1 UG=Os.47617 UG_TITLE=(japonica cultivar-group) cDNA clone:001-124-H04, full insert sequence DEF=Oryza sativa (japonica cultivar-group) cDNA clone:001-124-H04, full insert sequence. FL=gb:AK064014.1 REP_ORG=O. sativa	Rice Array	Oryza sativa	2008-03-17	Consensus sequence	GenBank	Os.47617.1	gb:AK064014.1 /DB_XREF=gi:32974032 /TID=Os.47617.1 /CNT=7 /FEA=FLmRNA /TIER=FL /STK=1 /UG=Os.47617 /UG_TITLE=(japonica cultivar-group) cDNA clone:001-124-H04, full insert sequence /DEF=Oryza sativa (japonica cultivar-group) cDNA clone:001-124-H04, full insert sequence. /FL=gb:AK064014.1 /REP_ORG=O. sativa	AK064014.1	---	---	---	chr04|11974:30992970-30995673 (+) // 99.96 //	---	---	---	full length	---	---	---	---	---	---	---	---	---	---	---	---	---	---	---	---	---	---	---	---	This probe set was annotated using the Matching Probes based pipeline to a Entrez Gene identifier using 1 transcripts. // false // Matching Probes // A	NM_001060401(11)	LOC_Os04g52479.1 // expressed protein // tigr_pseudomol_4 // 11 // --- /// LOC_Os04g52479.2 // expressed protein // tigr_pseudomol_4 // 11 // --- /// NM_001060401 // Oryza sativa (japonica cultivar-group) Os04g0615000 (Os04g0615000) mRNA, complete cds. // refseq // 11 // ---	---
11	3.4	2.2	4.6	I	2e-05	gb:AK064454.1 DB_XREF=gi:32974472 TID=Os.51978.1 CNT=1 FEA=FLmRNA TIER=FL STK=1 UG=Os.51978 UG_TITLE=(japonica cultivar-group) cDNA clone:002-110-F09, full insert sequence DEF=Oryza sativa (japonica cultivar-group) cDNA clone:002-110-F09, full insert sequence. FL=gb:AK064454.1 REP_ORG=O. sativa	Rice Array	Oryza sativa	2008-03-17	Consensus sequence	GenBank	Os.51978.1	gb:AK064454.1 /DB_XREF=gi:32974472 /TID=Os.51978.1 /CNT=1 /FEA=FLmRNA /TIER=FL /STK=1 /UG=Os.51978 /UG_TITLE=(japonica cultivar-group) cDNA clone:002-110-F09, full insert sequence /DEF=Oryza sativa (japonica cultivar-group) cDNA clone:002-110-F09, full insert sequence. /FL=gb:AK064454.1 /REP_ORG=O. sativa	AK064454.1	Os.51978	Os.51978	---	chr11|11981:26836867-26838198 (-) // 99.77 //	Os11g0677000	Os11g0677000	---	full length	---	4351111	---	---	---	NP_001068449.1	NM_001074981	---	---	---	---	---	---	---	---	---	---	---	---	---	This probe set was annotated using the Matching Probes based pipeline to a UniGene identifier using 1 transcripts. // false // Matching Probes // A	AK064454(11)	AK064454 // Oryza sativa (japonica cultivar-group) cDNA clone:002-110-F09, full insert sequence. // gb // 11 // ---	LOC_Os03g02690.1 // tigr_pseudomol_4 // 1 // Cross Hyb Matching Probes /// LOC_Os03g02690.2 // tigr_pseudomol_4 // 1 // Cross Hyb Matching Probes /// NM_001055308 // refseq // 1 // Cross Hyb Matching Probes /// LOC_Os11g44960.1 // tigr_pseudomol_4 // 2 // Negative Strand Matching Probes /// LOC_Os11g44990.1 // tigr_pseudomol_4 // 1 // Negative Strand Matching Probes /// LOC_Os11g45050.1 // tigr_p…
11	3.4	1.3	5.4	I	0.001832	gb:AK072262.1 DB_XREF=gi:32982285 TID=Os.53361.1 CNT=2 FEA=FLmRNA TIER=FL STK=1 UG=Os.53361 UG_TITLE=(japonica cultivar-group) cDNA clone:002-148-F11, full insert sequence DEF=Oryza sativa (japonica cultivar-group) cDNA clone:J023005F03, full insert sequence. FL=gb:AK109853.1 gb:AK072262.1 REP_ORG=O. sativa	Rice Array	Oryza sativa	2008-03-17	Consensus sequence	GenBank	Os.53361.1	gb:AK072262.1 /DB_XREF=gi:32982285 /TID=Os.53361.1 /CNT=2 /FEA=FLmRNA /TIER=FL /STK=1 /UG=Os.53361 /UG_TITLE=(japonica cultivar-group) cDNA clone:002-148-F11, full insert sequence /DEF=Oryza sativa (japonica cultivar-group) cDNA clone:J023005F03, full insert sequence. /FL=gb:AK109853.1 gb:AK072262.1 /REP_ORG=O. sativa	AK072262.1	Os.53361	Os.87841	---	chr05|11975:28390295-28393197 (-) // 99.84 //	Os05g0571300	Os05g0571300	---	full length	---	4339666	---	---	---	NP_001056373.1	NM_001062908	---	---	---	---	---	---	---	---	---	---	---	---	---	This probe set was annotated using the Matching Probes based pipeline to a UniGene identifier using 1 transcripts. // false // Matching Probes // A	AK072262(11)	AK072262 // Oryza sativa (japonica cultivar-group) cDNA clone:J023005F03, full insert sequence. // gb // 11 // --- /// LOC_Os05g49630.1 // expressed protein // tigr_pseudomol_4 // 11 // ---	LOC_Os05g49640.1 // tigr_pseudomol_4 // 1 // Cross Hyb Matching Probes
11	3.4	1.3	5.6	I	0.001486	gb:AK100336.1 DB_XREF=gi:32985545 TID=Os.53836.1 CNT=1 FEA=FLmRNA TIER=FL STK=1 UG=Os.53836 UG_TITLE=(japonica cultivar-group) cDNA clone:J023081D10, full insert sequence DEF=Oryza sativa (japonica cultivar-group) cDNA clone:J023081D10, full insert sequence. FL=gb:AK100336.1 REP_ORG=O. sativa	Rice Array	Oryza sativa	2008-03-17	Consensus sequence	GenBank	Os.53836.1	gb:AK100336.1 /DB_XREF=gi:32985545 /TID=Os.53836.1 /CNT=1 /FEA=FLmRNA /TIER=FL /STK=1 /UG=Os.53836 /UG_TITLE=(japonica cultivar-group) cDNA clone:J023081D10, full insert sequence /DEF=Oryza sativa (japonica cultivar-group) cDNA clone:J023081D10, full insert sequence. /FL=gb:AK100336.1 /REP_ORG=O. sativa	AK100336.1	---	---	---	chr12|11982:23460906-23465702 (+) // 99.9 //	---	---	---	full length	---	---	---	---	---	---	---	---	---	---	---	---	---	---	---	---	---	---	---	---	This probe set was annotated using the Matching Probes based pipeline to a Entrez Gene identifier using 1 transcripts. // false // Matching Probes // A	NM_001073612(11)	LOC_Os12g38260.1 // expressed protein // tigr_pseudomol_4 // 11 // --- /// NM_001073612 // Oryza sativa (japonica cultivar-group) Os12g0570500 (Os12g0570500) mRNA, complete cds. // refseq // 11 // ---	---
11	3.4	3	3.8	I	2e-05	gb:BI798237 DB_XREF=gi:15849961 DB_XREF=H101D06 CLONE=H101D06 TID=Os.5516.1 CNT=9 FEA=mRNA TIER=ConsEnd STK=0 UG=Os.5516 UG_TITLE=(japonica cultivar-group) P0031D11.10 (P0031D11.10), mRNA REP_ORG=O. sativa	Rice Array	Oryza sativa	2008-03-17	Consensus sequence	GenBank	Os.5516.1	gb:BI798237 /DB_XREF=gi:15849961 /DB_XREF=H101D06 /CLONE=H101D06 /TID=Os.5516.1 /CNT=9 /FEA=mRNA /TIER=ConsEnd /STK=0 /UG=Os.5516 /UG_TITLE=(japonica cultivar-group) P0031D11.10 (P0031D11.10), mRNA /REP_ORG=O. sativa	BI798237	Os.5516	Os.5516	---	chr01|11971:36285482-36285870 (-) // 99.74 //	CDNA, clone: J065020F01, full insert sequence	---	---	---	---	---	---	---	---	---	---	---	---	---	---	---	---	---	---	---	---	---	---	---	This probe set was annotated using the Matching Probes based pipeline to a UniGene identifier using 1 transcripts. // false // Matching Probes // A	AK240849(11)	AK240849 // Oryza sativa (japonica cultivar-group) cDNA, clone: J065020F01, full insert sequence. // gb // 11 // ---	---
11	3.4	3	3.8	I	2e-05	gb:AK059641.1 DB_XREF=gi:32969659 TID=Os.8558.1 CNT=14 FEA=FLmRNA TIER=FL STK=1 UG=Os.8558 UG_TITLE=(japonica cultivar-group) cDNA clone:001-031-B08, full insert sequence DEF=Oryza sativa (japonica cultivar-group) cDNA clone:001-031-B08, full insert sequence. FL=gb:AK059641.1 REP_ORG=O. sativa	Rice Array	Oryza sativa	2008-03-17	Consensus sequence	GenBank	Os.8558.1	gb:AK059641.1 /DB_XREF=gi:32969659 /TID=Os.8558.1 /CNT=14 /FEA=FLmRNA /TIER=FL /STK=1 /UG=Os.8558 /UG_TITLE=(japonica cultivar-group) cDNA clone:001-031-B08, full insert sequence /DEF=Oryza sativa (japonica cultivar-group) cDNA clone:001-031-B08, full insert sequence. /FL=gb:AK059641.1 /REP_ORG=O. sativa	AK059641.1	Os.8558	Os.8558	---	chr02|11972:6078178-6079147 (-) // 99.44 //	CDNA clone:OSIGCSN012H07, full insert sequence	---	---	---	---	---	---	---	---	---	---	---	---	---	---	---	---	---	---	---	---	---	---	---	This probe set was annotated using the Matching Probes based pipeline to a UniGene identifier using 1 transcripts. // false // Matching Probes // A	AK059641(11)	AK059641 // Oryza sativa (japonica cultivar-group) cDNA clone:001-031-B08, full insert sequence. // gb // 11 // ---	LOC_Os02g11770.1 // tigr_pseudomol_4 // 4 // Cross Hyb Matching Probes /// CT827979 // gb // 7 // Cross Hyb Matching Probes /// CT833480 // gb // 7 // Cross Hyb Matching Probes
11	3.3	1.5	5.2	I	0.000346	gb:U60097.2 DB_XREF=gi:6631115 TID=Os.12633.1 CNT=8 FEA=FLmRNA TIER=FL STK=3 UG=Os.12633 DEF=Oryza sativa dehydrin mRNA, complete cds. PROD=dehydrin FL=gb:U60097.2 REP_ORG=O. sativa	Rice Array	Oryza sativa	2008-03-17	Consensus sequence	GenBank	Os.12633.1	gb:U60097.2 /DB_XREF=gi:6631115 /TID=Os.12633.1 /CNT=8 /FEA=FLmRNA /TIER=FL /STK=3 /UG=Os.12633 /DEF=Oryza sativa dehydrin mRNA, complete cds. /PROD=dehydrin /FL=gb:U60097.2 /REP_ORG=O. sativa	U60097.2	Os.12633	Os.96430	---	chr11|11981:14842386-14843388 (-) // 94.47 //	Os11g0454300	Os11g0454300	---	full length	---	4350454	Q2R4Z4 /// Q2R4Z7 /// Q40651	---	---	NP_001067844.1	NM_001074376	---	---	---	---	---	---	0006950 // response to stress // inferred from electronic annotation /// 0009415 // response to water // inferred from electronic annotation	---	---	---	---	---	---	This probe set was annotated using the Matching Probes based pipeline to a UniGene identifier using 3 transcripts. // false // Matching Probes // A	CT833834(9),CT834001(10),U60097(11)	CT833834 // Oryza sativa (indica cultivar-group) cDNA clone:OSIGCEA033O01, full insert sequence. // gb // 9 // --- /// CT834001 // Oryza sativa (indica cultivar-group) cDNA clone:OSIGCSN007P14, full insert sequence. // gb // 10 // --- /// LOC_Os11g26790.1 // Dehydrin family protein, expressed // tigr_pseudomol_4 // 11 // --- /// U60097 // Oryza sativa dehydrin mRNA, complete cds. // gb // 11 // -…	NM_001074376 // refseq // 3 // Cross Hyb Matching Probes
11	3.3	1.7	5	I	0.000346	gb:NM_196514.1 DB_XREF=gi:37534387 TID=OsAffx.161.1 CNT=1 FEA=mRNA TIER=ConsEnd STK=0 NOTE=sequence(s) not in UniGene DEF=Oryza sativa (japonica cultivar-group) hypothetical protein (OSJNBa0061K21.19), mRNA. REP_ORG=O. sativa	Rice Array	Oryza sativa	2008-03-17	Consensus sequence	GenBank	OsAffx.161.1	gb:NM_196514.1 /DB_XREF=gi:37534387 /TID=OsAffx.161.1 /CNT=1 /FEA=mRNA /TIER=ConsEnd /STK=0 /NOTE=sequence(s) not in UniGene /DEF=Oryza sativa (japonica cultivar-group) hypothetical protein (OSJNBa0061K21.19), mRNA. /REP_ORG=O. sativa	NM_196514.1	---	---	---	chr10|11980:14345298-14346060 (+) // 100.0 //	---	---	---	---	---	---	---	---	---	---	---	---	---	---	---	---	---	---	---	---	---	---	---	---	This probe set was annotated using the Design Representative Id based pipeline to a GenBank identifier using 1 transcripts. // false // Design Representative Id // R	NM_196514.1	NM_196514.1 // --- // gb // --- // ---	---
11	3.2	1.3	5.2	I	0.001832	gb:AK106993.1 DB_XREF=gi:32992202 TID=Os.49134.2 CNT=2 FEA=FLmRNA TIER=FL STK=0 UG=Os.49134 UG_TITLE=(japonica cultivar-group) cDNA clone:002-120-B06, full insert sequence DEF=Oryza sativa (japonica cultivar-group) cDNA clone:002-120-B06, full insert sequence. FL=gb:AK106993.1 REP_ORG=O. sativa	Rice Array	Oryza sativa	2008-03-17	Consensus sequence	GenBank	Os.49134.2	gb:AK106993.1 /DB_XREF=gi:32992202 /TID=Os.49134.2 /CNT=2 /FEA=FLmRNA /TIER=FL /STK=0 /UG=Os.49134 /UG_TITLE=(japonica cultivar-group) cDNA clone:002-120-B06, full insert sequence /DEF=Oryza sativa (japonica cultivar-group) cDNA clone:002-120-B06, full insert sequence. /FL=gb:AK106993.1 /REP_ORG=O. sativa	AK106993.1	Os.49134	Os.49134	---	chr07|11977:10203265-10207188 (-) // 99.34 // /// chr07|11977:10194644-10196259 (-) // 50.68 //	Os07g0274100	Os07g0274100	---	full length	---	4342909	---	---	---	NP_001059358.1	NM_001065893	---	---	---	---	---	---	---	---	---	---	---	---	---	This probe set was annotated using the Accession mapped clusters based pipeline to a UniGene identifier using 2 transcripts. // false // Accession mapped clusters // E	AK106993,CR284932	AK106993 // /DEF=Oryza sativa (japonica cultivar-group) cDNA clone:002-120-B06, full insert sequence. // gb // --- // --- /// CR284932 // /DB_XREF=CR284932 /CLONE=y836b11p3 // gb // --- // ---	LOC_Os07g17280.1 // tigr_pseudomol_4 // 6 // Cross Hyb Matching Probes
11	3.2	3.1	3.3	I	2e-05	gb:AK067688.1 DB_XREF=gi:32977706 TID=Os.52529.1 CNT=1 FEA=FLmRNA TIER=FL STK=1 UG=Os.52529 UG_TITLE=(japonica cultivar-group) cDNA clone:J013117E18, full insert sequence DEF=Oryza sativa (japonica cultivar-group) cDNA clone:J013117E18, full insert sequence. FL=gb:AK067688.1 REP_ORG=O. sativa	Rice Array	Oryza sativa	2008-03-17	Consensus sequence	GenBank	Os.52529.1	gb:AK067688.1 /DB_XREF=gi:32977706 /TID=Os.52529.1 /CNT=1 /FEA=FLmRNA /TIER=FL /STK=1 /UG=Os.52529 /UG_TITLE=(japonica cultivar-group) cDNA clone:J013117E18, full insert sequence /DEF=Oryza sativa (japonica cultivar-group) cDNA clone:J013117E18, full insert sequence. /FL=gb:AK067688.1 /REP_ORG=O. sativa	AK067688.1	---	---	---	chr01|11971:29347643-29352822 (+) // 99.79 //	---	---	---	full length	---	---	---	---	---	---	---	---	---	---	---	---	---	---	---	---	---	---	---	---	This probe set was annotated using the Matching Probes based pipeline to a Entrez Gene identifier using 1 transcripts. // false // Matching Probes // A	NM_001050521(11)	NM_001050521 // Oryza sativa (japonica cultivar-group) Os01g0700900 (Os01g0700900) mRNA, partial cds. // refseq // 11 // ---	LOC_Os01g50530.1 // tigr_pseudomol_4 // 8 // Cross Hyb Matching Probes
11	3.2	1.6	4.8	I	0.000552	gb:AK110217.1 DB_XREF=gi:32995426 TID=Os.56622.1 CNT=1 FEA=FLmRNA TIER=FL STK=1 UG=Os.56622 UG_TITLE=(japonica cultivar-group) cDNA clone:002-162-D07, full insert sequence DEF=Oryza sativa (japonica cultivar-group) cDNA clone:002-162-D07, full insert sequence. FL=gb:AK110217.1 REP_ORG=O. sativa	Rice Array	Oryza sativa	2008-03-17	Consensus sequence	GenBank	Os.56622.1	gb:AK110217.1 /DB_XREF=gi:32995426 /TID=Os.56622.1 /CNT=1 /FEA=FLmRNA /TIER=FL /STK=1 /UG=Os.56622 /UG_TITLE=(japonica cultivar-group) cDNA clone:002-162-D07, full insert sequence /DEF=Oryza sativa (japonica cultivar-group) cDNA clone:002-162-D07, full insert sequence. /FL=gb:AK110217.1 /REP_ORG=O. sativa	AK110217.1	---	---	---	---	---	---	---	---	---	---	---	---	---	---	---	---	---	---	---	---	---	---	---	---	---	---	---	---	This probe set was annotated using the Matching Probes based pipeline to a GenBank identifier using 1 transcripts. // false // Matching Probes // A	AK110217(11)	AK110217 // Oryza sativa (japonica cultivar-group) cDNA clone:002-162-D07, full insert sequence. // gb // 11 // ---	---
11	3.2	1.3	5.2	I	0.001201	gb:NM_191463.1 DB_XREF=gi:34910009 GEN=P0413G02.6 TID=OsAffx.9403.1 CNT=1 FEA=mRNA TIER=ConsEnd STK=0 NOTE=sequence(s) not in UniGene DEF=Oryza sativa (japonica cultivar-group) P0413G02.6 (P0413G02.6), mRNA. REP_ORG=O. sativa	Rice Array	Oryza sativa	2008-03-17	Consensus sequence	GenBank	OsAffx.9403.1	gb:NM_191463.1 /DB_XREF=gi:34910009 /GEN=P0413G02.6 /TID=OsAffx.9403.1 /CNT=1 /FEA=mRNA /TIER=ConsEnd /STK=0 /NOTE=sequence(s) not in UniGene /DEF=Oryza sativa (japonica cultivar-group) P0413G02.6 (P0413G02.6), mRNA. /REP_ORG=O. sativa	NM_191463.1	---	---	---	chr01|11971:33155595-33156451 (+) // 100.0 //	---	---	---	---	---	---	---	---	---	---	---	---	---	---	---	---	---	---	---	---	---	---	---	---	This probe set was annotated using the Design Representative Id based pipeline to a GenBank identifier using 1 transcripts. // false // Design Representative Id // R	NM_191463.1	NM_191463.1 // --- // gb // --- // ---	---
11	3.1	2.7	3.4	I	2e-05	gb:AK121377.1 DB_XREF=gi:37991000 TID=Os.11885.1 CNT=10 FEA=FLmRNA TIER=FL STK=3 UG=Os.11885 UG_TITLE=(japonica cultivar-group) cDNA clone:001-111-G11, full insert sequence DEF=Oryza sativa (japonica cultivar-group) cDNA clone:J023127F09, full insert sequence. FL=gb:AK121377.1 gb:AK063143.1 REP_ORG=O. sativa	Rice Array	Oryza sativa	2008-03-17	Consensus sequence	GenBank	Os.11885.1	gb:AK121377.1 /DB_XREF=gi:37991000 /TID=Os.11885.1 /CNT=10 /FEA=FLmRNA /TIER=FL /STK=3 /UG=Os.11885 /UG_TITLE=(japonica cultivar-group) cDNA clone:001-111-G11, full insert sequence /DEF=Oryza sativa (japonica cultivar-group) cDNA clone:J023127F09, full insert sequence. /FL=gb:AK121377.1 gb:AK063143.1 /REP_ORG=O. sativa	AK121377.1	---	---	---	chr08|11978:3274760-3278154 (+) // 99.96 //	---	---	---	full length	---	---	---	---	---	---	---	---	---	---	---	---	---	---	---	---	---	---	LOC_Os08g06010.1 // span:15-37,89-111,121-143,148-170,185-207,212-234,284-306,319-341,351-370,377-399,419-441,450-472 // numtm:12 /// NP_001061024.1 // span:15-37,89-111,121-143,148-170,185-207,212-234,284-306,319-341,351-370,377-399,419-441,450-472 // numtm:12	---	This probe set was annotated using the Matching Probes based pipeline to a Entrez Gene identifier using 1 transcripts. // false // Matching Probes // A	NM_001067559(11)	LOC_Os08g06010.1 // Glycerol 3-phosphate permease, putative, expressed // tigr_pseudomol_4 // 11 // --- /// NM_001067559 // Oryza sativa (japonica cultivar-group) Os08g0156600 (Os08g0156600) mRNA, complete cds. // refseq // 11 // ---	---
11	3.1	1.4	4.8	I	2e-05	gb:AK070064.1 DB_XREF=gi:32980088 TID=Os.34808.1 CNT=3 FEA=FLmRNA TIER=FL STK=1 UG=Os.34808 UG_TITLE=(japonica cultivar-group) putative type IIB calcium ATPase (P0504E02.27), mRNA DEF=Oryza sativa (japonica cultivar-group) cDNA clone:J023041B03, full insert sequence. FL=gb:AK070064.1 REP_ORG=O. sativa	Rice Array	Oryza sativa	2008-03-17	Consensus sequence	GenBank	Os.34808.1	gb:AK070064.1 /DB_XREF=gi:32980088 /TID=Os.34808.1 /CNT=3 /FEA=FLmRNA /TIER=FL /STK=1 /UG=Os.34808 /UG_TITLE=(japonica cultivar-group) putative type IIB calcium ATPase (P0504E02.27), mRNA /DEF=Oryza sativa (japonica cultivar-group) cDNA clone:J023041B03, full insert sequence. /FL=gb:AK070064.1 /REP_ORG=O. sativa	AK070064.1	---	---	---	chr01|11971:41546885-41554178 (+) // 99.87 //	---	---	---	full length	---	---	Q8RUN1	---	---	---	---	---	---	---	---	---	---	0006810 // transport // inferred from electronic annotation /// 0006811 // ion transport // inferred from electronic annotation /// 0006812 // cation transport // inferred from electronic annotation /// 0006816 // calcium ion transport // inferred from electronic annotation /// 0008152 // metabolic process // inferred from electronic annotation /// 0015992 // proton transport // inferred from ele…	0016020 // membrane // inferred from electronic annotation /// 0016021 // integral to membrane // inferred from electronic annotation	0000166 // nucleotide binding // inferred from electronic annotation /// 0000287 // magnesium ion binding // inferred from electronic annotation /// 0003824 // catalytic activity // inferred from electronic annotation /// 0005388 // calcium-transporting ATPase activity // inferred from electronic annotation /// 0005509 // calcium ion binding // inferred from electronic annotation /// 0005516 // c…	---	---	LOC_Os01g71240.1 // span:177-196,206-223,359-381,404-426,819-841,846-868,956-978,998-1020 // numtm:8 /// NP_001045345.1 // span:177-196,206-223,359-381,404-426,819-841,846-868,956-978,998-1020 // numtm:8	---	This probe set was annotated using the Matching Probes based pipeline to a Entrez Gene identifier using 1 transcripts. // false // Matching Probes // A	NM_001051880(11)	LOC_Os01g71240.1 // Calcium-transporting ATPase 11, plasma membrane-type, putative, expressed // tigr_pseudomol_4 // 11 // --- /// NM_001051880 // Oryza sativa (japonica cultivar-group) Os01g0939100 (Os01g0939100) mRNA, complete cds. // refseq // 11 // ---	---
11	3.1	2.9	3.3	I	2e-05	tigr:9637.m03337 TID=OsAffx.6529.1 CNT=1 FEA=mRNA TIER=ConsEnd STK=0 NOTE=sequence(s) not in UniGene DEF=thiol protease sen102 precursor (ec 3.4.22.-). (daylily) REP_ORG=O. sativa	Rice Array	Oryza sativa	2008-03-17	Consensus sequence	The Institute for Genomic Research	OsAffx.6529.1	tigr:9637.m03337 /TID=OsAffx.6529.1 /CNT=1 /FEA=mRNA /TIER=ConsEnd /STK=0 /NOTE=sequence(s) not in UniGene /DEF=thiol protease sen102 precursor (ec 3.4.22.-). (daylily) /REP_ORG=O. sativa	9637.m03337	---	---	---	chr09|11979:22437594-22438997 (-) // 100.0 //	---	---	---	---	---	---	---	---	---	---	---	---	---	---	---	---	---	---	---	---	---	---	---	---	This probe set was annotated using the Matching Probes based pipeline to a TIGR Rice Pseudomolecules v4 identifier using 1 transcripts. // false // Matching Probes // A	LOC_Os09g39090.1(9)	LOC_Os09g39090.1 // Papain family cysteine protease containing protein, expressed // tigr_pseudomol_4 // 9 // ---	---
11	3	1.1	4.8	I	4.6e-05	gb:AK105956.1 DB_XREF=gi:32991165 TID=Os.10497.1 CNT=8 FEA=FLmRNA TIER=FL STK=3 UG=Os.10497 UG_TITLE=(japonica cultivar-group) cDNA clone:001-205-D07, full insert sequence DEF=Oryza sativa (japonica cultivar-group) cDNA clone:001-205-D07, full insert sequence. FL=gb:AK105956.1 REP_ORG=O. sativa	Rice Array	Oryza sativa	2008-03-17	Consensus sequence	GenBank	Os.10497.1	gb:AK105956.1 /DB_XREF=gi:32991165 /TID=Os.10497.1 /CNT=8 /FEA=FLmRNA /TIER=FL /STK=3 /UG=Os.10497 /UG_TITLE=(japonica cultivar-group) cDNA clone:001-205-D07, full insert sequence /DEF=Oryza sativa (japonica cultivar-group) cDNA clone:001-205-D07, full insert sequence. /FL=gb:AK105956.1 /REP_ORG=O. sativa	AK105956.1	---	---	---	chr07|11977:13364721-13365810 (+) // 95.09 // /// chr07|11977:13352539-13353597 (-) // 99.91 //	---	---	---	full length	---	---	---	---	---	---	---	---	---	---	---	---	---	---	---	---	---	---	---	---	This probe set was annotated using the Matching Probes based pipeline to a Entrez Gene identifier using 2 transcripts. // true // Matching Probes // A	LOC_Os07g23640.1(11),LOC_Os07g23660.1(11),NM_001066007(11),NM_001066008(11)	LOC_Os07g23640.1 // transposon protein, putative, CACTA, En/Spm sub-class, expressed // tigr_pseudomol_4 // 11 // --- /// LOC_Os07g23660.1 // transposon protein, putative, CACTA, En/Spm sub-class, expressed // tigr_pseudomol_4 // 11 // --- /// NM_001066007 // Oryza sativa (japonica cultivar-group) Os07g0418600 (Os07g0418600) mRNA, complete cds. // refseq // 11 // --- /// NM_001066008 // Oryza sat…	---
11	3	2.6	3.3	I	2e-05	gb:CA753575 DB_XREF=gi:25797614 DB_XREF=00220017067.C09_02051203JA.scf CLONE=00220017067.C09_02051203JA.scf TID=Os.21788.1 CNT=2 FEA=mRNA TIER=ConsEnd STK=1 UG=Os.21788 UG_TITLE=(japonica cultivar-group) cytochrome P450-like protein (P0454A11.24), mRNA REP_ORG=O. sativa	Rice Array	Oryza sativa	2008-03-17	Consensus sequence	GenBank	Os.21788.1	gb:CA753575 /DB_XREF=gi:25797614 /DB_XREF=00220017067.C09_02051203JA.scf /CLONE=00220017067.C09_02051203JA.scf /TID=Os.21788.1 /CNT=2 /FEA=mRNA /TIER=ConsEnd /STK=1 /UG=Os.21788 /UG_TITLE=(japonica cultivar-group) cytochrome P450-like protein (P0454A11.24), mRNA /REP_ORG=O. sativa	CA753575	---	---	---	chr01|11971:29347690-29352973 (+) // 99.75 //	---	---	---	full length	---	---	---	---	---	---	---	---	---	---	---	---	---	---	---	---	---	---	---	---	This probe set was annotated using the Genome Target Overlap based pipeline to a Entrez Gene identifier using 1 transcripts. // false // Genome Target Overlap // B	NM_001050521	NM_001050521 // Oryza sativa (japonica cultivar-group) Os01g0700900 (Os01g0700900) mRNA, partial cds. // refseq // 0 // chr01|12001:29347643-29352822(+)	---
11	3	2.3	3.6	I	0.000307	gb:AK119427.1 DB_XREF=gi:37989050 TID=Os.49954.1 CNT=1 FEA=FLmRNA TIER=FL STK=1 UG=Os.49954 UG_TITLE=(japonica cultivar-group) cDNA clone:001-132-H09, full insert sequence DEF=Oryza sativa (japonica cultivar-group) cDNA clone:001-132-H09, full insert sequence. FL=gb:AK119427.1 REP_ORG=O. sativa	Rice Array	Oryza sativa	2008-03-17	Consensus sequence	GenBank	Os.49954.1	gb:AK119427.1 /DB_XREF=gi:37989050 /TID=Os.49954.1 /CNT=1 /FEA=FLmRNA /TIER=FL /STK=1 /UG=Os.49954 /UG_TITLE=(japonica cultivar-group) cDNA clone:001-132-H09, full insert sequence /DEF=Oryza sativa (japonica cultivar-group) cDNA clone:001-132-H09, full insert sequence. /FL=gb:AK119427.1 /REP_ORG=O. sativa	AK119427.1	---	---	---	chr07|11977:23489982-23493339 (-) // 99.91 //	---	---	---	full length	---	---	---	---	---	---	---	---	---	---	---	---	---	---	---	---	---	---	LOC_Os07g39240.1 // span:742-761,773-795 // numtm:2 /// NP_001060101.1 // span:742-761,773-795 // numtm:2	---	This probe set was annotated using the Matching Probes based pipeline to a Entrez Gene identifier using 1 transcripts. // false // Matching Probes // A	NM_001066636(11)	LOC_Os07g39240.1 // expressed protein // tigr_pseudomol_4 // 11 // --- /// NM_001066636 // Oryza sativa (japonica cultivar-group) Os07g0580700 (Os07g0580700) mRNA, complete cds. // refseq // 11 // ---	Chr02_2182 // bgi_ris // 1 // Cross Hyb Matching Probes /// LOC_Os02g26190.1 // tigr_pseudomol_4 // 1 // Cross Hyb Matching Probes /// NM_001053321 // refseq // 1 // Cross Hyb Matching Probes
11	3	1.7	4.3	I	0.000101	gb:AA752075 DB_XREF=gi:2798781 DB_XREF=96AS1022 CLONE=96AS1022 TID=Os.8689.1 CNT=6 FEA=mRNA TIER=ConsEnd STK=0 UG=Os.8689 UG_TITLE=(japonica cultivar-group) P0710A02.20 (P0710A02.20), mRNA REP_ORG=O. sativa	Rice Array	Oryza sativa	2008-03-17	Consensus sequence	GenBank	Os.8689.1	gb:AA752075 /DB_XREF=gi:2798781 /DB_XREF=96AS1022 /CLONE=96AS1022 /TID=Os.8689.1 /CNT=6 /FEA=mRNA /TIER=ConsEnd /STK=0 /UG=Os.8689 /UG_TITLE=(japonica cultivar-group) P0710A02.20 (P0710A02.20), mRNA /REP_ORG=O. sativa	AA752075	---	---	---	chr01|11971:23516209-23540569 (+) // 99.71 //	---	---	---	full length	---	---	---	---	---	---	---	---	---	---	---	---	---	---	---	---	---	IPR013105 // Tetratricopeptide TPR_2 // 0.0083	---	---	This probe set was annotated using the Genome Target Overlap based pipeline to a Entrez Gene identifier using 1 transcripts. // false // Genome Target Overlap // B	NM_001049992	LOC_Os01g40990.1 // expressed protein // tigr_pseudomol_4 // 10 // --- /// LOC_Os01g40990.2 // expressed protein // tigr_pseudomol_4 // 11 // --- /// LOC_Os01g40990.3 // expressed protein // tigr_pseudomol_4 // 10 // ---	NM_001049992 // refseq // 1 // Cross Hyb Matching Probes
11	2.9	1.2	4.5	I	2.7e-05	gb:AK099772.1 DB_XREF=gi:32984981 TID=Os.26440.1 CNT=6 FEA=FLmRNA TIER=FL STK=2 UG=Os.26440 UG_TITLE=(japonica cultivar-group) cDNA clone:J013095D24, full insert sequence DEF=Oryza sativa (japonica cultivar-group) cDNA clone:J013095D24, full insert sequence. FL=gb:AK099772.1 REP_ORG=O. sativa	Rice Array	Oryza sativa	2008-03-17	Consensus sequence	GenBank	Os.26440.1	gb:AK099772.1 /DB_XREF=gi:32984981 /TID=Os.26440.1 /CNT=6 /FEA=FLmRNA /TIER=FL /STK=2 /UG=Os.26440 /UG_TITLE=(japonica cultivar-group) cDNA clone:J013095D24, full insert sequence /DEF=Oryza sativa (japonica cultivar-group) cDNA clone:J013095D24, full insert sequence. /FL=gb:AK099772.1 /REP_ORG=O. sativa	AK099772.1	---	---	---	chr03|11973:6058275-6063592 (+) // 97.93 //	---	---	---	full length	---	---	---	---	---	---	---	---	---	---	---	---	---	---	---	---	---	---	---	---	This probe set was annotated using the Matching Probes based pipeline to a Entrez Gene identifier using 1 transcripts. // false // Matching Probes // A	NM_001055913(11)	LOC_Os03g11650.1 // expressed protein // tigr_pseudomol_4 // 11 // --- /// NM_001055913 // Oryza sativa (japonica cultivar-group) Os03g0215700 (Os03g0215700) mRNA, complete cds. // refseq // 11 // ---	---
11	2.9	1.8	3.9	I	2e-05	gb:AK106533.1 DB_XREF=gi:32991742 TID=Os.26943.1 CNT=13 FEA=FLmRNA TIER=FL+Stack STK=7 UG=Os.26943 UG_TITLE=(japonica cultivar-group) cDNA clone:002-108-A11, full insert sequence DEF=Oryza sativa (japonica cultivar-group) cDNA clone:002-108-A11, full insert sequence. FL=gb:AK073291.1 gb:AK102346.1 gb:AK073281.1 gb:AK106533.1 REP_ORG=O. sativa	Rice Array	Oryza sativa	2008-03-17	Consensus sequence	GenBank	Os.26943.1	gb:AK106533.1 /DB_XREF=gi:32991742 /TID=Os.26943.1 /CNT=13 /FEA=FLmRNA /TIER=FL+Stack /STK=7 /UG=Os.26943 /UG_TITLE=(japonica cultivar-group) cDNA clone:002-108-A11, full insert sequence /DEF=Oryza sativa (japonica cultivar-group) cDNA clone:002-108-A11, full insert sequence. /FL=gb:AK073291.1 gb:AK102346.1 gb:AK073281.1 gb:AK106533.1 /REP_ORG=O. sativa	AK106533.1	---	---	---	chr09|11979:19581078-19585800 (-) // 100.0 //	---	---	---	full length	---	---	Q0J0L3	---	---	---	---	---	---	---	---	---	---	---	---	0003993 // acid phosphatase activity // inferred from electronic annotation /// 0016787 // hydrolase activity // inferred from electronic annotation /// 0046872 // metal ion binding // inferred from electronic annotation	---	---	LOC_Os09g32840.1 // span:7-29 // numtm:1 /// NP_001063606.1 // span:7-29 // numtm:1	---	This probe set was annotated using the Matching Probes based pipeline to a Entrez Gene identifier using 1 transcripts. // false // Matching Probes // A	NM_001070141(11)	LOC_Os09g32840.1 // Metallophosphatase, putative, expressed // tigr_pseudomol_4 // 11 // --- /// NM_001070141 // Oryza sativa (japonica cultivar-group) Os09g0506000 (Os09g0506000) mRNA, complete cds. // refseq // 11 // ---	---
11	2.9	1.8	4.1	I	4.6e-05	gb:CR289597 DB_XREF=gi:44676163 DB_XREF=CR289597 CLONE=p835b12p3 TID=Os.48833.1 CNT=1 FEA=EST TIER=ConsEnd STK=1 UG=Os.48833 UG_TITLE=Transcribed sequence with moderate similarity to protein sp:P56796 (A.thaliana) RK33_ARATH Chloroplast 50S ribosomal protein L33 REP_ORG=O. sativa	Rice Array	Oryza sativa	2008-03-17	Consensus sequence	GenBank	Os.48833.1	gb:CR289597 /DB_XREF=gi:44676163 /DB_XREF=CR289597 /CLONE=p835b12p3 /TID=Os.48833.1 /CNT=1 /FEA=EST /TIER=ConsEnd /STK=1 /UG=Os.48833 /UG_TITLE=Transcribed sequence with moderate similarity to protein sp:P56796 (A.thaliana) RK33_ARATH Chloroplast 50S ribosomal protein L33 /REP_ORG=O. sativa	CR289597	---	---	---	chr10|11980:10540929-10541332 (+) // 99.5 // /// chr12|11982:5641447-5641850 (+) // 99.5 // /// chr06|11976:23576158-23576561 (-) // 99.5 // /// chr08|11978:9271449-9271852 (-) // 99.25 //	---	---	---	---	---	---	---	---	---	---	---	---	---	---	---	---	---	---	---	---	---	---	---	---	This probe set was annotated using the Matching Probes based pipeline to a GenBank identifier using 1 transcripts. // false // Matching Probes // A	NC_001320.1|65198:65398:1(11),AK288207(11)	AK288207 // Oryza sativa (japonica cultivar-group) cDNA, clone: J090009D01, full insert sequence. // gb // 11 // --- /// NC_001320.1|65198:65398:1 // gi|11466763|ref|NC_001320.1|65198:65398:1 gene=rpl33; product= ribosomal protein L33, Chloroplast [Oryza sativa (japonica)] // ncbi_organelle // 11 // ---	---
11	2.9	2.4	3.4	I	0.000101	gb:AK105945.1 DB_XREF=gi:32991154 TID=Os.54579.1 CNT=1 FEA=FLmRNA TIER=FL STK=1 UG=Os.54579 UG_TITLE=(japonica cultivar-group) cDNA clone:001-205-C04, full insert sequence DEF=Oryza sativa (japonica cultivar-group) cDNA clone:001-205-C04, full insert sequence. FL=gb:AK105945.1 REP_ORG=O. sativa	Rice Array	Oryza sativa	2008-03-17	Consensus sequence	GenBank	Os.54579.1	gb:AK105945.1 /DB_XREF=gi:32991154 /TID=Os.54579.1 /CNT=1 /FEA=FLmRNA /TIER=FL /STK=1 /UG=Os.54579 /UG_TITLE=(japonica cultivar-group) cDNA clone:001-205-C04, full insert sequence /DEF=Oryza sativa (japonica cultivar-group) cDNA clone:001-205-C04, full insert sequence. /FL=gb:AK105945.1 /REP_ORG=O. sativa	AK105945.1	---	---	---	chr07|11977:13364721-13365809 (+) // 100.0 // /// chr07|11977:13352540-13353597 (-) // 92.56 //	---	---	---	full length	---	---	---	---	---	---	---	---	---	---	---	---	---	---	---	---	---	---	---	---	This probe set was annotated using the Matching Probes based pipeline to a Entrez Gene identifier using 1 transcripts. // false // Matching Probes // A	NM_001066008(11)	LOC_Os07g23660.1 // transposon protein, putative, CACTA, En/Spm sub-class, expressed // tigr_pseudomol_4 // 11 // --- /// NM_001066008 // Oryza sativa (japonica cultivar-group) Os07g0418700 (Os07g0418700) mRNA, complete cds. // refseq // 11 // ---	---
11	2.8	2.6	3	I	2e-05	gb:AF306651.1 DB_XREF=gi:21304632 TID=Os.19861.1 CNT=14 FEA=FLmRNA TIER=FL STK=2 UG=Os.19861 DEF=Oryza sativa pathogenesis-related protein 1 mRNA, complete cds. PROD=pathogenesis-related protein 1 FL=gb:AF306651.1 REP_ORG=O. sativa	Rice Array	Oryza sativa	2008-03-17	Consensus sequence	GenBank	Os.19861.1	gb:AF306651.1 /DB_XREF=gi:21304632 /TID=Os.19861.1 /CNT=14 /FEA=FLmRNA /TIER=FL /STK=2 /UG=Os.19861 /DEF=Oryza sativa pathogenesis-related protein 1 mRNA, complete cds. /PROD=pathogenesis-related protein 1 /FL=gb:AF306651.1 /REP_ORG=O. sativa	AF306651.1	---	---	---	chr07|11977:1521963-1522811 (+) // 97.02 //	---	---	---	full length	---	---	Q8LLU7	---	---	---	---	---	---	---	---	---	---	---	0005576 // extracellular region // inferred from electronic annotation	---	---	---	---	---	This probe set was annotated using the Matching Probes based pipeline to a Entrez Gene identifier using 1 transcripts. // false // Matching Probes // A	NM_001065351(11)	LOC_Os07g03730.1 // Pathogenesis-related protein 1 precursor, putative, expressed // tigr_pseudomol_4 // 11 // --- /// NM_001065351 // Oryza sativa (japonica cultivar-group) Os07g0129300 (Os07g0129300) mRNA, complete cds. // refseq // 11 // ---	---
11	2.8	2	3.7	I	2e-05	gb:CB619380 DB_XREF=gi:29614367 DB_XREF=OSIIEa03O09.r CLONE=OSIIEa03O09 TID=Os.25171.1 CNT=4 FEA=EST TIER=ConsEnd STK=4 UG=Os.25171 UG_TITLE=Transcribed sequence with weak similarity to protein ref:NP_173546.1 (A.thaliana) hypothetical protein (Arabidopsis thaliana) REP_ORG=O. sativa	Rice Array	Oryza sativa	2008-03-17	Consensus sequence	GenBank	Os.25171.1	gb:CB619380 /DB_XREF=gi:29614367 /DB_XREF=OSIIEa03O09.r /CLONE=OSIIEa03O09 /TID=Os.25171.1 /CNT=4 /FEA=EST /TIER=ConsEnd /STK=4 /UG=Os.25171 /UG_TITLE=Transcribed sequence with weak similarity to protein ref:NP_173546.1 (A.thaliana) hypothetical protein (Arabidopsis thaliana) /REP_ORG=O. sativa	CB619380	---	---	---	chr11|11981:27803543-27804298 (+) // 97.62 //	---	---	---	full length	---	---	---	---	---	---	---	---	---	---	---	---	---	---	---	---	---	---	LOC_Os11g47140.1 // span:12-34,371-393 // numtm:2 /// NP_001068504.1 // span:159-181 // numtm:1	---	This probe set was annotated using the Genome Target Overlap based pipeline to a Entrez Gene identifier using 1 transcripts. // false // Genome Target Overlap // B	NM_001075036	AK243536 // Oryza sativa (japonica cultivar-group) cDNA, clone: J100077N09, full insert sequence. // gb // 0 // chr11|12011:27798572-27804295(+) /// LOC_Os11g47140.1 // Protein kinase domain containing protein, expressed // tigr_pseudomol_4 // 0 // chr11|12011:27798639-27804297(+) /// NM_001075036 // Oryza sativa (japonica cultivar-group) Os11g0694100 (Os11g0694100) mRNA, complete cds. // refseq …	---
11	2.8	2.1	3.6	I	2e-05	gb:AK102329.1 DB_XREF=gi:32987538 TID=Os.25578.1 CNT=29 FEA=FLmRNA TIER=FL STK=2 UG=Os.25578 UG_TITLE=(japonica cultivar-group) cDNA clone:J033090M12, full insert sequence DEF=Oryza sativa (japonica cultivar-group) cDNA clone:J033090M12, full insert sequence. FL=gb:AK102329.1 REP_ORG=O. sativa	Rice Array	Oryza sativa	2008-03-17	Consensus sequence	GenBank	Os.25578.1	gb:AK102329.1 /DB_XREF=gi:32987538 /TID=Os.25578.1 /CNT=29 /FEA=FLmRNA /TIER=FL /STK=2 /UG=Os.25578 /UG_TITLE=(japonica cultivar-group) cDNA clone:J033090M12, full insert sequence /DEF=Oryza sativa (japonica cultivar-group) cDNA clone:J033090M12, full insert sequence. /FL=gb:AK102329.1 /REP_ORG=O. sativa	AK102329.1	---	---	---	chr07|11977:21148318-21150633 (-) // 100.0 //	---	---	---	full length	---	---	---	---	---	---	---	---	---	---	---	---	---	---	---	---	---	---	---	---	This probe set was annotated using the Matching Probes based pipeline to a Entrez Gene identifier using 1 transcripts. // false // Matching Probes // A	NM_001066413(11)	LOC_Os07g35350.1 // Glycosyl hydrolases family 17 protein, expressed // tigr_pseudomol_4 // 11 // --- /// LOC_Os07g35350.2 // Glycosyl hydrolases family 17 protein, expressed // tigr_pseudomol_4 // 10 // --- /// NM_001066413 // Oryza sativa (japonica cultivar-group) Os07g0538000 (Os07g0538000) mRNA, complete cds. // refseq // 11 // ---	---
11	2.8	1.3	4.4	I	0.001831	gb:AK064965.1 DB_XREF=gi:32974983 TID=Os.27281.1 CNT=6 FEA=FLmRNA TIER=FL STK=1 UG=Os.27281 UG_TITLE=(japonica cultivar-group) cDNA clone:J013001B01, full insert sequence DEF=Oryza sativa (japonica cultivar-group) cDNA clone:J013001B01, full insert sequence. FL=gb:AK064965.1 REP_ORG=O. sativa	Rice Array	Oryza sativa	2008-03-17	Consensus sequence	GenBank	Os.27281.1	gb:AK064965.1 /DB_XREF=gi:32974983 /TID=Os.27281.1 /CNT=6 /FEA=FLmRNA /TIER=FL /STK=1 /UG=Os.27281 /UG_TITLE=(japonica cultivar-group) cDNA clone:J013001B01, full insert sequence /DEF=Oryza sativa (japonica cultivar-group) cDNA clone:J013001B01, full insert sequence. /FL=gb:AK064965.1 /REP_ORG=O. sativa	AK064965.1	---	---	---	chr04|11974:971634-974161 (+) // 99.89 //	---	---	---	full length	---	---	---	---	---	---	---	---	---	---	---	---	---	---	---	---	---	IPR002198 // Short-chain dehydrogenase/reductase SDR // 2.9E-7	LOC_Os04g02620.1 // span:7-29 // numtm:1 /// NP_001052047.1 // span:7-29 // numtm:1	---	This probe set was annotated using the Matching Probes based pipeline to a Entrez Gene identifier using 1 transcripts. // false // Matching Probes // A	NM_001058582(11)	LOC_Os04g02620.1 // oxidoreductase, short chain dehydrogenase/reductase family protein, expressed // tigr_pseudomol_4 // 11 // --- /// NM_001058582 // Oryza sativa (japonica cultivar-group) Os04g0116600 (Os04g0116600) mRNA, complete cds. // refseq // 11 // ---	---
11	2.8	2.6	3	I	2e-05	gb:AK109746.1 DB_XREF=gi:32994955 TID=Os.29859.1 CNT=2 FEA=FLmRNA TIER=FL STK=1 UG=Os.29859 UG_TITLE=(japonica cultivar-group) putative benzoyl coenzyme A: benzyl alcohol benzoyl transferase (OJ1341_A08.31), mRNA DEF=Oryza sativa (japonica cultivar-group) cDNA clone:002-146-F02, full insert sequence. FL=gb:AK109746.1 REP_ORG=O. sativa	Rice Array	Oryza sativa	2008-03-17	Consensus sequence	GenBank	Os.29859.1	gb:AK109746.1 /DB_XREF=gi:32994955 /TID=Os.29859.1 /CNT=2 /FEA=FLmRNA /TIER=FL /STK=1 /UG=Os.29859 /UG_TITLE=(japonica cultivar-group) putative benzoyl coenzyme A: benzyl alcohol benzoyl transferase (OJ1341_A08.31), mRNA /DEF=Oryza sativa (japonica cultivar-group) cDNA clone:002-146-F02, full insert sequence. /FL=gb:AK109746.1 /REP_ORG=O. sativa	AK109746.1	---	---	---	chr07|11977:8031040-8032877 (-) // 100.0 //	---	---	---	full length	---	---	---	---	---	---	---	---	---	---	---	---	---	---	---	---	---	---	---	---	This probe set was annotated using the Matching Probes based pipeline to a Entrez Gene identifier using 1 transcripts. // false // Matching Probes // A	NM_001065812(11)	LOC_Os07g14080.1 // Transferase family protein, expressed // tigr_pseudomol_4 // 11 // --- /// NM_001065812 // Oryza sativa (japonica cultivar-group) Os07g0244200 (Os07g0244200) mRNA, complete cds. // refseq // 11 // ---	---
11	2.8	1	4.6	I	0.000101	gb:AK066483.1 DB_XREF=gi:32976501 TID=Os.47957.1 CNT=3 FEA=FLmRNA TIER=FL STK=1 UG=Os.47957 UG_TITLE=(japonica cultivar-group) cDNA clone:J013070M16, full insert sequence DEF=Oryza sativa (japonica cultivar-group) cDNA clone:J013070M16, full insert sequence. FL=gb:AK066483.1 REP_ORG=O. sativa	Rice Array	Oryza sativa	2008-03-17	Consensus sequence	GenBank	Os.47957.1	gb:AK066483.1 /DB_XREF=gi:32976501 /TID=Os.47957.1 /CNT=3 /FEA=FLmRNA /TIER=FL /STK=1 /UG=Os.47957 /UG_TITLE=(japonica cultivar-group) cDNA clone:J013070M16, full insert sequence /DEF=Oryza sativa (japonica cultivar-group) cDNA clone:J013070M16, full insert sequence. /FL=gb:AK066483.1 /REP_ORG=O. sativa	AK066483.1	---	---	---	chr12|11982:24493168-24496268 (+) // 99.93 //	---	---	---	full length	---	---	---	---	---	---	---	---	---	---	---	---	---	---	---	---	---	---	---	---	This probe set was annotated using the Matching Probes based pipeline to a Entrez Gene identifier using 1 transcripts. // false // Matching Probes // A	NM_001073692(11)	LOC_Os12g39710.1 // expressed protein // tigr_pseudomol_4 // 11 // --- /// NM_001073692 // Oryza sativa (japonica cultivar-group) Os12g0587200 (Os12g0587200) mRNA, complete cds. // refseq // 11 // ---	Chr01_1026 // bgi_ris // 1 // Negative Strand Matching Probes /// LOC_Os01g11800.1 // tigr_pseudomol_4 // 1 // Negative Strand Matching Probes /// LOC_Os07g40434.1 // tigr_pseudomol_4 // 2 // Negative Strand Matching Probes
11	2.8	2.4	3.2	I	2e-05	tigr:9635.m04212 TID=OsAffx.28867.2 CNT=1 FEA=mRNA TIER=ConsEnd STK=0 NOTE=sequence(s) not in UniGene DEF=DC1 domain, putative REP_ORG=O. sativa	Rice Array	Oryza sativa	2008-03-17	Consensus sequence	The Institute for Genomic Research	OsAffx.28867.2	tigr:9635.m04212 /TID=OsAffx.28867.2 /CNT=1 /FEA=mRNA /TIER=ConsEnd /STK=0 /NOTE=sequence(s) not in UniGene /DEF=DC1 domain, putative /REP_ORG=O. sativa	9635.m04212	---	---	---	chr07|11977:25186306-25187086 (+) // 100.0 //	---	---	---	---	---	---	---	---	---	---	---	---	---	---	---	---	---	---	---	---	---	---	---	---	This probe set was annotated using the Matching Probes based pipeline to a TIGR Rice Pseudomolecules v4 identifier using 1 transcripts. // false // Matching Probes // A	LOC_Os07g42070.1(11)	LOC_Os07g42070.1 // C1-like domain containing protein, expressed // tigr_pseudomol_4 // 11 // ---	---
11	2.8	2.4	3.3	I	3.5e-05	tigr:9633.m02899 TID=OsAffx.4492.1 CNT=1 FEA=mRNA TIER=ConsEnd STK=0 NOTE=sequence(s) not in UniGene DEF=Sodiumhydrogen exchanger family protein REP_ORG=O. sativa	Rice Array	Oryza sativa	2008-03-17	Consensus sequence	The Institute for Genomic Research	OsAffx.4492.1	tigr:9633.m02899 /TID=OsAffx.4492.1 /CNT=1 /FEA=mRNA /TIER=ConsEnd /STK=0 /NOTE=sequence(s) not in UniGene /DEF=Sodiumhydrogen exchanger family protein /REP_ORG=O. sativa		---	---	---	chr05|11975:18394381-18398339 (-) // 100.0 //	---	---	---	full length	---	---	---	---	---	---	---	---	---	---	---	---	---	---	---	---	---	---	LOC_Os05g31730.1 // span:25-47,54-76,86-108,120-142,152-174,195-217,227-249,270-292,312-331,343-365,375-394,407-429 // numtm:12 /// NP_001055404.1 // span:25-47,54-76,86-108,120-142,152-174,195-217,227-249,270-292,312-331,343-365,375-394,407-429 // numtm:12	---	This probe set was annotated using the Matching Probes based pipeline to a Entrez Gene identifier using 1 transcripts. // false // Matching Probes // A	NM_001061939(11)	LOC_Os05g31730.1 // Sodium/hydrogen exchanger family protein, expressed // tigr_pseudomol_4 // 11 // --- /// NM_001061939 // Oryza sativa (japonica cultivar-group) Os05g0382200 (Os05g0382200) mRNA, complete cds. // refseq // 11 // ---	---
11	2.8	2.4	3.2	I	3.3e-05	gb:NM_001056429.1 DB_XREF=gi:115452587 TID=OsAffx.9311.1 CNT=1 FEA=mRNA TIER=ConsEnd STK=0 NOTE=sequence(s) not in UniGene DEF=Oryza sativa (japonica cultivar-group) REP_ORG=O. sativa	Rice Array	Oryza sativa	2008-03-18	Consensus sequence	GenBank	Os.9311.1	gb:NM_001056429.1 DB_XREF=gi:115452587 TID=OsAffx.9311.1 CNT=1 FEA=mRNA TIER=ConsEnd STK=0 NOTE=sequence(s) not in UniGene DEF=Oryza sativa (japonica cultivar-group) REP_ORG=O. sativa	NM_001056429.1	---	---	---	chr03|11973:10905301-10906735 (+) // 99.79.1 //	---	---	---	full length	---	---	---	---	---	---	---	---	---	---	---	---	---	---	---	---	---	---	LOC_Os03g19420	---	This probe set was annotated using the Matching Probes based pipeline to a Entrez Gene identifier using 2 transcripts. // false // Matching Probes // A	NM_001050429.1(11)	LOC_Os03g19420 // Nicotianamine synthase 2, expressed // tigr_pseudomol_4 // 11 // --- /// NM_001050429 // Oryza sativa (japonica cultivar-group) Os03g0307200 (Os03g0307200) mRNA, complete cds. // refseq // 11 // ---	---
11	2.7	2.5	2.9	I	2e-05	gb:AK063180.1 DB_XREF=gi:32973198 TID=Os.17536.1 CNT=3 FEA=FLmRNA TIER=FL STK=0 UG=Os.17536 UG_TITLE=(japonica cultivar-group) cDNA clone:001-112-A10, full insert sequence DEF=Oryza sativa (japonica cultivar-group) cDNA clone:001-112-A10, full insert sequence. FL=gb:AK063180.1 REP_ORG=O. sativa	Rice Array	Oryza sativa	2008-03-17	Consensus sequence	GenBank	Os.17536.1	gb:AK063180.1 /DB_XREF=gi:32973198 /TID=Os.17536.1 /CNT=3 /FEA=FLmRNA /TIER=FL /STK=0 /UG=Os.17536 /UG_TITLE=(japonica cultivar-group) cDNA clone:001-112-A10, full insert sequence /DEF=Oryza sativa (japonica cultivar-group) cDNA clone:001-112-A10, full insert sequence. /FL=gb:AK063180.1 /REP_ORG=O. sativa	AK063180.1	---	---	---	chr09|11979:16199911-16200901 (-) // 98.89 //	---	---	---	full length	---	---	---	---	---	---	---	---	---	---	---	---	---	---	---	---	---	---	LOC_Os09g26670.1 // span:22-44 // numtm:1 /// NP_001063268.1 // span:22-44 // numtm:1	---	This probe set was annotated using the Matching Probes based pipeline to a Entrez Gene identifier using 1 transcripts. // false // Matching Probes // A	NM_001069803(11)	LOC_Os09g26670.1 // expressed protein // tigr_pseudomol_4 // 11 // --- /// NM_001069803 // Oryza sativa (japonica cultivar-group) Os09g0438100 (Os09g0438100) mRNA, complete cds. // refseq // 11 // ---	---
11	2.7	0.9	4.6	I	0.000552	gb:AK103770.1 DB_XREF=gi:32988979 TID=Os.32545.1 CNT=4 FEA=FLmRNA TIER=FL STK=0 UG=Os.32545 UG_TITLE=(japonica cultivar-group) cDNA clone:J033143J11, full insert sequence DEF=Oryza sativa (japonica cultivar-group) cDNA clone:J033143J11, full insert sequence. FL=gb:AK103770.1 REP_ORG=O. sativa	Rice Array	Oryza sativa	2008-03-17	Consensus sequence	GenBank	Os.32545.1	gb:AK103770.1 /DB_XREF=gi:32988979 /TID=Os.32545.1 /CNT=4 /FEA=FLmRNA /TIER=FL /STK=0 /UG=Os.32545 /UG_TITLE=(japonica cultivar-group) cDNA clone:J033143J11, full insert sequence /DEF=Oryza sativa (japonica cultivar-group) cDNA clone:J033143J11, full insert sequence. /FL=gb:AK103770.1 /REP_ORG=O. sativa	AK103770.1	---	---	---	chr04|11974:15791442-15793164 (+) // 93.23 // /// chr05|11975:28583900-28585624 (+) // 99.83 // /// chr07|11977:15456684-15458397 (-) // 93.75 //	---	---	---	full length	---	---	---	---	---	---	---	---	---	---	---	---	---	---	---	---	---	---	---	---	This probe set was annotated using the Matching Probes based pipeline to a Entrez Gene identifier using 1 transcripts. // false // Matching Probes // A	NM_001062933(10)	LOC_Os05g49990.1 // expressed protein // tigr_pseudomol_4 // 11 // --- /// NM_001062933 // Oryza sativa (japonica cultivar-group) Os05g0575500 (Os05g0575500) mRNA, complete cds. // refseq // 10 // ---	AK241149 // gb // 1 // Cross Hyb Matching Probes
11	2.7	2.2	3.2	I	3e-05	gb:AK100788.1 DB_XREF=gi:32985997 TID=Os.53912.1 CNT=1 FEA=FLmRNA TIER=FL STK=1 UG=Os.53912 UG_TITLE=(japonica cultivar-group) cDNA clone:J023121A17, full insert sequence DEF=Oryza sativa (japonica cultivar-group) cDNA clone:J023121A17, full insert sequence. FL=gb:AK100788.1 REP_ORG=O. sativa	Rice Array	Oryza sativa	2008-03-17	Consensus sequence	GenBank	Os.53912.1	gb:AK100788.1 /DB_XREF=gi:32985997 /TID=Os.53912.1 /CNT=1 /FEA=FLmRNA /TIER=FL /STK=1 /UG=Os.53912 /UG_TITLE=(japonica cultivar-group) cDNA clone:J023121A17, full insert sequence /DEF=Oryza sativa (japonica cultivar-group) cDNA clone:J023121A17, full insert sequence. /FL=gb:AK100788.1 /REP_ORG=O. sativa	AK100788.1	Os.53912	Os.93193	---	chr04|11974:20747459-20748676 (-) // 85.07 //	Os04g0423400	Os04g0423400	---	full length	---	4335843	---	---	---	NP_001052796.1	NM_001059331	---	---	---	---	---	---	---	0009536 // plastid // inferred from reviewed computational analysis	---	---	---	---	---	This probe set was annotated using the Matching Probes based pipeline to a UniGene identifier using 1 transcripts. // false // Matching Probes // A	AK100788(11)	AK100788 // Oryza sativa (japonica cultivar-group) cDNA clone:J023121A17, full insert sequence. // gb // 11 // ---	LOC_Os04g34600.1 // tigr_pseudomol_4 // 5 // Cross Hyb Matching Probes /// LOC_Os11g06720.1 // tigr_pseudomol_4 // 1 // Cross Hyb Matching Probes /// CT833059 // gb // 1 // Cross Hyb Matching Probes /// AK106218 // gb // 8 // Cross Hyb Matching Probes /// NM_001072373 // refseq // 1 // Cross Hyb Matching Probes /// NM_001059331 // refseq // 6 // Cross Hyb Matching Probes
11	2.6	1.8	3.4	I	2e-05	gb:AK060202.1 DB_XREF=gi:32970220 TID=Os.11870.1 CNT=16 FEA=FLmRNA TIER=FL STK=1 UG=Os.11870 UG_TITLE=(japonica cultivar-group) putative SqdX protein (P0019D06.13), mRNA DEF=Oryza sativa (japonica cultivar-group) cDNA clone:001-001-G08, full insert sequence. FL=gb:AK060202.1 gb:AK072289.1 REP_ORG=O. sativa	Rice Array	Oryza sativa	2008-03-17	Consensus sequence	GenBank	Os.11870.1	gb:AK060202.1 /DB_XREF=gi:32970220 /TID=Os.11870.1 /CNT=16 /FEA=FLmRNA /TIER=FL /STK=1 /UG=Os.11870 /UG_TITLE=(japonica cultivar-group) putative SqdX protein (P0019D06.13), mRNA /DEF=Oryza sativa (japonica cultivar-group) cDNA clone:001-001-G08, full insert sequence. /FL=gb:AK060202.1 gb:AK072289.1 /REP_ORG=O. sativa	AK060202.1	---	---	---	chr01|11971:2271920-2275662 (+) // 99.89 //	---	---	---	full length	---	---	---	---	---	---	---	---	---	---	---	---	---	---	---	---	---	---	---	---	This probe set was annotated using the Matching Probes based pipeline to a Entrez Gene identifier using 1 transcripts. // false // Matching Probes // A	NM_001048526(11)	AK072289 // Oryza sativa (japonica cultivar-group) cDNA clone:J023016G12, full insert sequence. // gb // 9 // --- /// LOC_Os01g04920.1 // glycosyl transferase, group 1 family protein, expressed // tigr_pseudomol_4 // 11 // --- /// LOC_Os01g04920.2 // glycosyl transferase, group 1 family protein, expressed // tigr_pseudomol_4 // 11 // --- /// NM_001048526 // Oryza sativa (japonica cultivar-group) …	---
11	2.6	2	3.2	I	2e-05	gb:NM_196724.1 DB_XREF=gi:37534807 TID=Os.46784.1 CNT=2 FEA=mRNA TIER=ConsEnd STK=0 UG=Os.46784 DEF=Oryza sativa (japonica cultivar-group) putative inorganic phosphate transporter (OSJNBa0094K20.1), mRNA. PROD=putative inorganic phosphate transporter REP_ORG=O. sativa	Rice Array	Oryza sativa	2008-03-17	Consensus sequence	GenBank	Os.46784.1	gb:NM_196724.1 /DB_XREF=gi:37534807 /TID=Os.46784.1 /CNT=2 /FEA=mRNA /TIER=ConsEnd /STK=0 /UG=Os.46784 /DEF=Oryza sativa (japonica cultivar-group) putative inorganic phosphate transporter (OSJNBa0094K20.1), mRNA. /PROD=putative inorganic phosphate transporter /REP_ORG=O. sativa	NM_196724.1	---	---	---	chr10|11980:15698467-15700048 (+) // 100.0 //	---	---	---	full length	---	---	Q9M562 /// Q9M5K0	---	---	---	---	---	---	---	---	---	---	0006810 // transport // inferred from electronic annotation	0016021 // integral to membrane // inferred from electronic annotation	0005215 // transporter activity // inferred from electronic annotation	---	---	LOC_Os10g30770.1 // span:20-42,70-92,99-121,126-143,164-186,213-232,297-319,345-367,374-392,407-429,442-464,479-501 // numtm:12	---	This probe set was annotated using the Genome Target Overlap based pipeline to a Entrez Gene identifier using 1 transcripts. // false // Genome Target Overlap // B	NM_001071242	LOC_Os10g30770.1 // inorganic phosphate transporter, putative, expressed // tigr_pseudomol_4 // 11 // ---	LOC_Os03g05640.1 // tigr_pseudomol_4 // 1 // Cross Hyb Matching Probes /// AK108907 // gb // 1 // Cross Hyb Matching Probes /// NM_001071242 // refseq // 3 // Cross Hyb Matching Probes /// NM_001055514 // refseq // 1 // Cross Hyb Matching Probes
11	2.6	2	3.2	I	0.000167	gb:AK105574.1 DB_XREF=gi:32990783 TID=Os.54547.1 CNT=1 FEA=FLmRNA TIER=FL STK=1 UG=Os.54547 UG_TITLE=(japonica cultivar-group) cDNA clone:001-128-D05, full insert sequence DEF=Oryza sativa (japonica cultivar-group) cDNA clone:001-128-D05, full insert sequence. FL=gb:AK105574.1 REP_ORG=O. sativa	Rice Array	Oryza sativa	2008-03-17	Consensus sequence	GenBank	Os.54547.1	gb:AK105574.1 /DB_XREF=gi:32990783 /TID=Os.54547.1 /CNT=1 /FEA=FLmRNA /TIER=FL /STK=1 /UG=Os.54547 /UG_TITLE=(japonica cultivar-group) cDNA clone:001-128-D05, full insert sequence /DEF=Oryza sativa (japonica cultivar-group) cDNA clone:001-128-D05, full insert sequence. /FL=gb:AK105574.1 /REP_ORG=O. sativa	AK105574.1	Os.54547	Os.54547	---	chr02|11972:25142966-25145287 (+) // 99.77 //	CDNA clone:001-128-D05, full insert sequence	---	---	---	---	---	---	---	---	---	---	---	---	---	---	---	---	---	---	---	---	---	---	---	This probe set was annotated using the Matching Probes based pipeline to a UniGene identifier using 1 transcripts. // false // Matching Probes // A	AK105574(11)	AK105574 // Oryza sativa (japonica cultivar-group) cDNA clone:001-128-D05, full insert sequence. // gb // 11 // ---	LOC_Os02g41830.1 // tigr_pseudomol_4 // 5 // Cross Hyb Matching Probes
11	2.6	1.6	3.6	I	2.7e-05	gb:AK109109.1 DB_XREF=gi:32994318 TID=Os.56001.1 CNT=1 FEA=FLmRNA TIER=FL STK=1 UG=Os.56001 UG_TITLE=(japonica cultivar-group) cDNA clone:002-155-B11, full insert sequence DEF=Oryza sativa (japonica cultivar-group) cDNA clone:002-155-B11, full insert sequence. FL=gb:AK109109.1 REP_ORG=O. sativa	Rice Array	Oryza sativa	2008-03-17	Consensus sequence	GenBank	Os.56001.1	gb:AK109109.1 /DB_XREF=gi:32994318 /TID=Os.56001.1 /CNT=1 /FEA=FLmRNA /TIER=FL /STK=1 /UG=Os.56001 /UG_TITLE=(japonica cultivar-group) cDNA clone:002-155-B11, full insert sequence /DEF=Oryza sativa (japonica cultivar-group) cDNA clone:002-155-B11, full insert sequence. /FL=gb:AK109109.1 /REP_ORG=O. sativa	AK109109.1	---	---	---	chr06|11976:12679638-12680852 (+) // 99.92 //	---	---	---	full length	---	---	---	---	---	---	---	---	---	---	---	---	---	---	---	---	---	IPR005828 // General substrate transporter // 1.3E-10 /// IPR005828 // General substrate transporter // 7.5E-11 /// IPR011701 // Major facilitator superfamily MFS_1 // 8.8E-7	LOC_Os06g21920.1 // span:12-29,44-66,79-101,116-138 // numtm:4 /// NP_001057523.1 // span:73-95,117-139,151-170,180-202,215-237,252-274 // numtm:6	---	This probe set was annotated using the Matching Probes based pipeline to a Entrez Gene identifier using 1 transcripts. // false // Matching Probes // A	NM_001064058(11)	LOC_Os06g21920.1 // phosphate transporter family protein, putative, expressed // tigr_pseudomol_4 // 11 // --- /// NM_001064058 // Oryza sativa (japonica cultivar-group) Os06g0324800 (Os06g0324800) mRNA, partial cds. // refseq // 11 // ---	LOC_Os06g21950.1 // tigr_pseudomol_4 // 4 // Cross Hyb Matching Probes
11	2.6	1.5	3.8	I	0.000167	tigr:9633.m02899 TID=OsAffx.4492.1 CNT=1 FEA=mRNA TIER=ConsEnd STK=0 NOTE=sequence(s) not in UniGene DEF=Sodiumhydrogen exchanger family protein REP_ORG=O. sativa	Rice Array	Oryza sativa	2008-03-17	Consensus sequence	The Institute for Genomic Research	OsAffx.4492.1	tigr:9633.m02899 /TID=OsAffx.4492.1 /CNT=1 /FEA=mRNA /TIER=ConsEnd /STK=0 /NOTE=sequence(s) not in UniGene /DEF=Sodiumhydrogen exchanger family protein /REP_ORG=O. sativa	9633.m02899	---	---	---	chr05|11975:18394381-18398339 (-) // 100.0 //	---	---	---	full length	---	---	---	---	---	---	---	---	---	---	---	---	---	---	---	---	---	---	LOC_Os05g31730.1 // span:25-47,54-76,86-108,120-142,152-174,195-217,227-249,270-292,312-331,343-365,375-394,407-429 // numtm:12 /// NP_001055404.1 // span:25-47,54-76,86-108,120-142,152-174,195-217,227-249,270-292,312-331,343-365,375-394,407-429 // numtm:12	---	This probe set was annotated using the Matching Probes based pipeline to a Entrez Gene identifier using 1 transcripts. // false // Matching Probes // A	NM_001061939(11)	LOC_Os05g31730.1 // Sodium/hydrogen exchanger family protein, expressed // tigr_pseudomol_4 // 11 // --- /// NM_001061939 // Oryza sativa (japonica cultivar-group) Os05g0382200 (Os05g0382200) mRNA, complete cds. // refseq // 11 // ---	---
11	2.5	0.3	4.8	I	0.000189	gb:AK064794.1 DB_XREF=gi:32974812 TID=Os.26970.1 CNT=13 FEA=FLmRNA TIER=FL STK=5 UG=Os.26970 UG_TITLE=(japonica cultivar-group) cDNA clone:J013000C15, full insert sequence DEF=Oryza sativa (japonica cultivar-group) cDNA clone:J013000C15, full insert sequence. FL=gb:AK064794.1 REP_ORG=O. sativa	Rice Array	Oryza sativa	2008-03-17	Consensus sequence	GenBank	Os.26970.1	gb:AK064794.1 /DB_XREF=gi:32974812 /TID=Os.26970.1 /CNT=13 /FEA=FLmRNA /TIER=FL /STK=5 /UG=Os.26970 /UG_TITLE=(japonica cultivar-group) cDNA clone:J013000C15, full insert sequence /DEF=Oryza sativa (japonica cultivar-group) cDNA clone:J013000C15, full insert sequence. /FL=gb:AK064794.1 /REP_ORG=O. sativa	AK064794.1	---	---	---	chr03|11973:19819367-19821866 (-) // 99.96 // /// chr03|11973:19764979-19765956 (-) // 39.76 //	---	---	---	full length	---	---	---	---	---	---	---	---	---	---	---	---	---	---	---	---	---	---	---	---	This probe set was annotated using the Matching Probes based pipeline to a Entrez Gene identifier using 1 transcripts. // false // Matching Probes // A	NM_001057017(11)	LOC_Os03g35849.1 // expressed protein // tigr_pseudomol_4 // 11 // --- /// NM_001057017 // Oryza sativa (japonica cultivar-group) Os03g0558000 (Os03g0558000) mRNA, partial cds. // refseq // 11 // ---	LOC_Os03g35849.2 // tigr_pseudomol_4 // 7 // Cross Hyb Matching Probes
11	2.5	1	3.9	I	0.001077	gb:AK064460.1 DB_XREF=gi:32974478 TID=Os.51982.1 CNT=1 FEA=FLmRNA TIER=FL STK=1 UG=Os.51982 UG_TITLE=(japonica cultivar-group) cDNA clone:002-110-G04, full insert sequence DEF=Oryza sativa (japonica cultivar-group) cDNA clone:002-110-G04, full insert sequence. FL=gb:AK064460.1 REP_ORG=O. sativa	Rice Array	Oryza sativa	2008-03-17	Consensus sequence	GenBank	Os.51982.1	gb:AK064460.1 /DB_XREF=gi:32974478 /TID=Os.51982.1 /CNT=1 /FEA=FLmRNA /TIER=FL /STK=1 /UG=Os.51982 /UG_TITLE=(japonica cultivar-group) cDNA clone:002-110-G04, full insert sequence /DEF=Oryza sativa (japonica cultivar-group) cDNA clone:002-110-G04, full insert sequence. /FL=gb:AK064460.1 /REP_ORG=O. sativa	AK064460.1	Os.51982	Os.89240	---	chr01|11971:4664110-4665839 (+) // 99.87 //	CDNA clone:002-110-G04, full insert sequence	---	---	---	---	---	---	---	---	---	---	---	---	---	---	---	---	---	---	---	---	---	---	---	This probe set was annotated using the Matching Probes based pipeline to a UniGene identifier using 1 transcripts. // false // Matching Probes // A	AK064460(11)	AK064460 // Oryza sativa (japonica cultivar-group) cDNA clone:002-110-G04, full insert sequence. // gb // 11 // ---	---
11	2.5	1.1	4	I	3e-05	gb:AK099968.1 DB_XREF=gi:32985177 TID=Os.53780.1 CNT=1 FEA=FLmRNA TIER=FL STK=1 UG=Os.53780 UG_TITLE=(japonica cultivar-group) cDNA clone:J013127I09, full insert sequence DEF=Oryza sativa (japonica cultivar-group) cDNA clone:J013127I09, full insert sequence. FL=gb:AK099968.1 REP_ORG=O. sativa	Rice Array	Oryza sativa	2008-03-17	Consensus sequence	GenBank	Os.53780.1	gb:AK099968.1 /DB_XREF=gi:32985177 /TID=Os.53780.1 /CNT=1 /FEA=FLmRNA /TIER=FL /STK=1 /UG=Os.53780 /UG_TITLE=(japonica cultivar-group) cDNA clone:J013127I09, full insert sequence /DEF=Oryza sativa (japonica cultivar-group) cDNA clone:J013127I09, full insert sequence. /FL=gb:AK099968.1 /REP_ORG=O. sativa	AK099968.1	---	---	---	chr04|11974:29303287-29308363 (+) // 99.94 //	---	---	---	full length	---	---	---	---	---	---	---	---	---	---	---	---	---	---	---	---	---	---	---	---	This probe set was annotated using the Matching Probes based pipeline to a Entrez Gene identifier using 1 transcripts. // false // Matching Probes // A	NM_001060204(11)	LOC_Os04g49500.1 // U-box domain containing protein, expressed // tigr_pseudomol_4 // 11 // --- /// NM_001060204 // Oryza sativa (japonica cultivar-group) Os04g0584500 (Os04g0584500) mRNA, complete cds. // refseq // 11 // ---	AK287512 // gb // 5 // Negative Strand Matching Probes
11	2.5	2.3	2.6	I	2e-05	gb:AK108426.1 DB_XREF=gi:32993635 TID=Os.55618.1 CNT=3 FEA=FLmRNA TIER=FL STK=2 UG=Os.55618 UG_TITLE=(japonica cultivar-group) cDNA clone:002-181-E11, full insert sequence DEF=Oryza sativa (japonica cultivar-group) cDNA clone:002-143-A07, full insert sequence. FL=gb:AK111334.1 gb:AK108426.1 REP_ORG=O. sativa	Rice Array	Oryza sativa	2008-03-17	Consensus sequence	GenBank	Os.55618.1	gb:AK108426.1 /DB_XREF=gi:32993635 /TID=Os.55618.1 /CNT=3 /FEA=FLmRNA /TIER=FL /STK=2 /UG=Os.55618 /UG_TITLE=(japonica cultivar-group) cDNA clone:002-181-E11, full insert sequence /DEF=Oryza sativa (japonica cultivar-group) cDNA clone:002-143-A07, full insert sequence. /FL=gb:AK111334.1 gb:AK108426.1 /REP_ORG=O. sativa	AK108426.1	---	---	---	chr07|11977:22425966-22427944 (+) // 99.95 //	---	---	---	full length	---	---	---	---	---	---	---	---	---	---	---	---	---	---	---	---	---	---	LOC_Os07g37454.1 // span:37-59,69-91,98-120,125-147,160-179,184-206 // numtm:6 /// NP_001059987.1 // span:7-26,31-53 // numtm:2	---	This probe set was annotated using the Matching Probes based pipeline to a Entrez Gene identifier using 1 transcripts. // false // Matching Probes // A	NM_001066522(11)	AK108426 // Oryza sativa (japonica cultivar-group) cDNA clone:002-143-A07, full insert sequence. // gb // 11 // --- /// LOC_Os07g37454.1 // Organic cation transporter 3, putative, expressed // tigr_pseudomol_4 // 11 // --- /// NM_001066522 // Oryza sativa (japonica cultivar-group) Os07g0561800 (Os07g0561800) mRNA, partial cds. // refseq // 11 // ---	---
11	2.4	1.6	3.3	I	6.8e-05	gb:AK059453.1 DB_XREF=gi:32969471 TID=Os.15801.1 CNT=1 FEA=FLmRNA TIER=FL STK=1 UG=Os.15801 UG_TITLE=(japonica cultivar-group) cDNA clone:001-028-B11, full insert sequence DEF=Oryza sativa (japonica cultivar-group) cDNA clone:001-028-B11, full insert sequence. FL=gb:AK059453.1 REP_ORG=O. sativa	Rice Array	Oryza sativa	2008-03-17	Consensus sequence	GenBank	Os.15801.1	gb:AK059453.1 /DB_XREF=gi:32969471 /TID=Os.15801.1 /CNT=1 /FEA=FLmRNA /TIER=FL /STK=1 /UG=Os.15801 /UG_TITLE=(japonica cultivar-group) cDNA clone:001-028-B11, full insert sequence /DEF=Oryza sativa (japonica cultivar-group) cDNA clone:001-028-B11, full insert sequence. /FL=gb:AK059453.1 /REP_ORG=O. sativa	AK059453.1	---	---	---	chr11|11981:1223900-1225554 (+) // 99.86 //	---	---	---	full length	---	---	---	---	---	---	---	---	---	---	---	---	---	---	---	---	---	IPR000407 // Nucleoside phosphatase GDA1/CD39 // 9.2E-40	LOC_Os11g03290.1 // span:7-29 // numtm:1	---	This probe set was annotated using the Matching Probes based pipeline to a Entrez Gene identifier using 1 transcripts. // false // Matching Probes // A	NM_001072158(10)	LOC_Os11g03290.1 // GDA1/CD39 family protein // tigr_pseudomol_4 // 9 // --- /// NM_001072158 // Oryza sativa (japonica cultivar-group) Os11g0126800 (Os11g0126800) mRNA, partial cds. // refseq // 10 // ---	LOC_Os11g03270.1 // tigr_pseudomol_4 // 1 // Cross Hyb Matching Probes /// LOC_Os12g03030.1 // tigr_pseudomol_4 // 1 // Cross Hyb Matching Probes /// NM_001072565 // refseq // 2 // Cross Hyb Matching Probes /// NM_001072156 // refseq // 1 // Cross Hyb Matching Probes
11	2.4	1.8	3.1	I	2e-05	gb:AK071643.1 DB_XREF=gi:32981666 TID=Os.15904.1 CNT=17 FEA=FLmRNA TIER=FL STK=4 UG=Os.15904 UG_TITLE=(japonica cultivar-group) putative purple acid phosphatase (P0413G02.11), mRNA DEF=Oryza sativa (japonica cultivar-group) cDNA clone:J023105J09, full insert sequence. FL=gb:AK060314.1 gb:AK071643.1 gb:AK059025.1 REP_ORG=O. sativa	Rice Array	Oryza sativa	2008-03-17	Consensus sequence	GenBank	Os.15904.1	gb:AK071643.1 /DB_XREF=gi:32981666 /TID=Os.15904.1 /CNT=17 /FEA=FLmRNA /TIER=FL /STK=4 /UG=Os.15904 /UG_TITLE=(japonica cultivar-group) putative purple acid phosphatase (P0413G02.11), mRNA /DEF=Oryza sativa (japonica cultivar-group) cDNA clone:J023105J09, full insert sequence. /FL=gb:AK060314.1 gb:AK071643.1 gb:AK059025.1 /REP_ORG=O. sativa	AK071643.1	---	---	---	chr01|11971:33175083-33179387 (-) // 100.0 //	---	---	---	full length	---	---	---	---	---	---	---	---	---	---	---	---	---	---	---	---	---	---	LOC_Os01g56880.1 // span:7-29 // numtm:1 /// LOC_Os01g56880.2 // span:7-29 // numtm:1 /// NP_001044416.1 // span:7-29 // numtm:1	---	This probe set was annotated using the Matching Probes based pipeline to a Entrez Gene identifier using 1 transcripts. // false // Matching Probes // A	NM_001050951(9)	CT832273 // Oryza sativa (indica cultivar-group) cDNA clone:OSIGCRA127L24, full insert sequence. // gb // 11 // --- /// LOC_Os01g56880.1 // expressed protein // tigr_pseudomol_4 // 11 // --- /// LOC_Os01g56880.2 // expressed protein // tigr_pseudomol_4 // 10 // --- /// NM_001050951 // Oryza sativa (japonica cultivar-group) Os01g0776600 (Os01g0776600) mRNA, complete cds. // refseq // 9 // ---	---
11	2.4	2.1	2.6	I	2e-05	gb:AK064485.1 DB_XREF=gi:32974503 TID=Os.36104.1 CNT=3 FEA=FLmRNA TIER=FL STK=1 UG=Os.36104 UG_TITLE=(japonica cultivar-group) cDNA clone:002-111-B07, full insert sequence DEF=Oryza sativa (japonica cultivar-group) cDNA clone:002-111-B07, full insert sequence. FL=gb:AK064485.1 REP_ORG=O. sativa	Rice Array	Oryza sativa	2008-03-17	Consensus sequence	GenBank	Os.36104.1	gb:AK064485.1 /DB_XREF=gi:32974503 /TID=Os.36104.1 /CNT=3 /FEA=FLmRNA /TIER=FL /STK=1 /UG=Os.36104 /UG_TITLE=(japonica cultivar-group) cDNA clone:002-111-B07, full insert sequence /DEF=Oryza sativa (japonica cultivar-group) cDNA clone:002-111-B07, full insert sequence. /FL=gb:AK064485.1 /REP_ORG=O. sativa	AK064485.1	---	---	---	chr02|11972:18533240-18534940 (+) // 98.33 //	---	---	---	full length	---	---	Q2V8D7	---	---	---	---	---	---	---	---	---	---	0006071 // glycerol metabolic process // inferred from electronic annotation	---	0008889 // glycerophosphodiester phosphodiesterase activity // inferred from electronic annotation	---	---	---	---	This probe set was annotated using the Matching Probes based pipeline to a Entrez Gene identifier using 1 transcripts. // false // Matching Probes // A	NM_001053483(11)	LOC_Os02g31030.1 // glycerophosphoryl diester phosphodiesterase family protein, putative, expressed // tigr_pseudomol_4 // 11 // --- /// NM_001053483 // Oryza sativa (japonica cultivar-group) Os02g0514500 (Os02g0514500) mRNA, partial cds. // refseq // 11 // ---	DQ286558 // gb // 6 // Cross Hyb Matching Probes
11	2.4	1.6	3.1	I	2e-05	gb:AK068691.1 DB_XREF=gi:32978708 TID=Os.49297.1 CNT=3 FEA=FLmRNA TIER=FL STK=1 UG=Os.49297 UG_TITLE=(japonica cultivar-group) cDNA clone:J013162E13, full insert sequence DEF=Oryza sativa (japonica cultivar-group) cDNA clone:J013162E13, full insert sequence. FL=gb:AK068691.1 REP_ORG=O. sativa	Rice Array	Oryza sativa	2008-03-17	Consensus sequence	GenBank	Os.49297.1	gb:AK068691.1 /DB_XREF=gi:32978708 /TID=Os.49297.1 /CNT=3 /FEA=FLmRNA /TIER=FL /STK=1 /UG=Os.49297 /UG_TITLE=(japonica cultivar-group) cDNA clone:J013162E13, full insert sequence /DEF=Oryza sativa (japonica cultivar-group) cDNA clone:J013162E13, full insert sequence. /FL=gb:AK068691.1 /REP_ORG=O. sativa	AK068691.1	Os.49297	Os.49297	---	chr06|11976:22555194-22557569 (+) // 99.85 //	CDNA clone:J013162E13, full insert sequence	---	---	---	---	---	---	---	---	---	---	---	---	---	---	---	---	---	---	---	---	---	---	---	This probe set was annotated using the Matching Probes based pipeline to a UniGene identifier using 1 transcripts. // false // Matching Probes // A	AK068691(11)	AK068691 // Oryza sativa (japonica cultivar-group) cDNA clone:J013162E13, full insert sequence. // gb // 11 // ---	---
11	2.4	1.8	3.1	I	2e-05	gb:AK061132.1 DB_XREF=gi:32971150 TID=Os.51145.1 CNT=1 FEA=FLmRNA TIER=FL STK=1 UG=Os.51145 UG_TITLE=(japonica cultivar-group) cDNA clone:006-208-A07, full insert sequence DEF=Oryza sativa (japonica cultivar-group) cDNA clone:006-208-A07, full insert sequence. FL=gb:AK061132.1 REP_ORG=O. sativa	Rice Array	Oryza sativa	2008-03-17	Consensus sequence	GenBank	Os.51145.1	gb:AK061132.1 /DB_XREF=gi:32971150 /TID=Os.51145.1 /CNT=1 /FEA=FLmRNA /TIER=FL /STK=1 /UG=Os.51145 /UG_TITLE=(japonica cultivar-group) cDNA clone:006-208-A07, full insert sequence /DEF=Oryza sativa (japonica cultivar-group) cDNA clone:006-208-A07, full insert sequence. /FL=gb:AK061132.1 /REP_ORG=O. sativa	AK061132.1	---	---	---	chr11|11981:20601478-20603267 (+) // 100.0 //	---	---	---	full length	---	---	---	---	---	---	---	---	---	---	---	---	---	---	---	---	---	IPR013747 // 3-Oxoacyl-[acyl-carrier-protein (ACP)] synthase III C terminal // 1.3E-5	---	---	This probe set was annotated using the Matching Probes based pipeline to a Entrez Gene identifier using 1 transcripts. // false // Matching Probes // A	NM_001074641(11)	LOC_Os11g35930.1 // Chalcone and stilbene synthases, N-terminal domain containing protein, expressed // tigr_pseudomol_4 // 11 // --- /// NM_001074641 // Oryza sativa (japonica cultivar-group) Os11g0566800 (Os11g0566800) mRNA, complete cds. // refseq // 11 // ---	---
11	2.4	0.2	4.7	I	0.001832	gb:AK106229.1 DB_XREF=gi:32991438 TID=Os.54607.1 CNT=1 FEA=FLmRNA TIER=FL STK=1 UG=Os.54607 UG_TITLE=(japonica cultivar-group) cDNA clone:002-100-A12, full insert sequence DEF=Oryza sativa (japonica cultivar-group) cDNA clone:002-100-A12, full insert sequence. FL=gb:AK106229.1 REP_ORG=O. sativa	Rice Array	Oryza sativa	2008-03-17	Consensus sequence	GenBank	Os.54607.1	gb:AK106229.1 /DB_XREF=gi:32991438 /TID=Os.54607.1 /CNT=1 /FEA=FLmRNA /TIER=FL /STK=1 /UG=Os.54607 /UG_TITLE=(japonica cultivar-group) cDNA clone:002-100-A12, full insert sequence /DEF=Oryza sativa (japonica cultivar-group) cDNA clone:002-100-A12, full insert sequence. /FL=gb:AK106229.1 /REP_ORG=O. sativa	AK106229.1	---	---	---	chr06|11976:17736812-17738490 (-) // 99.88 //	---	---	---	full length	---	---	---	---	---	---	---	---	---	---	---	---	---	---	---	---	---	---	LOC_Os06g30640.1 // span:5-23 // numtm:1 /// NP_001057709.1 // span:5-23 // numtm:1	---	This probe set was annotated using the Matching Probes based pipeline to a Entrez Gene identifier using 1 transcripts. // false // Matching Probes // A	NM_001064244(11)	LOC_Os06g30640.1 // Cytochrome P450 family protein, expressed // tigr_pseudomol_4 // 11 // --- /// NM_001064244 // Oryza sativa (japonica cultivar-group) Os06g0501900 (Os06g0501900) mRNA, complete cds. // refseq // 11 // ---	---
11	2.4	1.9	2.8	I	2e-05	gb:AK108247.1 DB_XREF=gi:32993456 TID=Os.55523.1 CNT=1 FEA=FLmRNA TIER=FL STK=1 UG=Os.55523 UG_TITLE=(japonica cultivar-group) cDNA clone:002-140-H08, full insert sequence DEF=Oryza sativa (japonica cultivar-group) cDNA clone:002-140-H08, full insert sequence. FL=gb:AK108247.1 REP_ORG=O. sativa	Rice Array	Oryza sativa	2008-03-17	Consensus sequence	GenBank	Os.55523.1	gb:AK108247.1 /DB_XREF=gi:32993456 /TID=Os.55523.1 /CNT=1 /FEA=FLmRNA /TIER=FL /STK=1 /UG=Os.55523 /UG_TITLE=(japonica cultivar-group) cDNA clone:002-140-H08, full insert sequence /DEF=Oryza sativa (japonica cultivar-group) cDNA clone:002-140-H08, full insert sequence. /FL=gb:AK108247.1 /REP_ORG=O. sativa	AK108247.1	---	---	---	chr01|11971:38518669-38519374 (-) // 100.0 //	---	---	---	full length	---	---	---	---	---	---	---	---	---	---	---	---	---	---	---	---	---	---	---	---	This probe set was annotated using the Matching Probes based pipeline to a Entrez Gene identifier using 1 transcripts. // false // Matching Probes // A	NM_001051525(11)	LOC_Os01g65770.1 // expressed protein // tigr_pseudomol_4 // 11 // --- /// NM_001051525 // Oryza sativa (japonica cultivar-group) Os01g0880100 (Os01g0880100) mRNA, partial cds. // refseq // 11 // ---	LOC_Os10g42196.1 // tigr_pseudomol_4 // 2 // Negative Strand Matching Probes /// NM_001071996 // refseq // 2 // Negative Strand Matching Probes
11	2.4	1.2	3.7	I	0.000214	tigr:9639.m03173 TID=OsAffx.31235.1 CNT=1 FEA=mRNA TIER=ConsEnd STK=0 NOTE=sequence(s) not in UniGene DEF=hypothetical protein REP_ORG=O. sativa	Rice Array	Oryza sativa	2008-03-17	Consensus sequence	The Institute for Genomic Research	OsAffx.31235.1	tigr:9639.m03173 /TID=OsAffx.31235.1 /CNT=1 /FEA=mRNA /TIER=ConsEnd /STK=0 /NOTE=sequence(s) not in UniGene /DEF=hypothetical protein /REP_ORG=O. sativa	9639.m03173	---	---	---	chr11|11981:20194741-20200375 (+) // 100.0 //	---	---	---	---	---	---	---	---	---	---	---	---	---	---	---	---	---	---	---	---	---	---	---	---	This probe set was annotated using the Matching Probes based pipeline to a TIGR Rice Pseudomolecules v4 identifier using 1 transcripts. // false // Matching Probes // A	LOC_Os11g35300.1(11)	LOC_Os11g35300.1 // hypothetical protein // tigr_pseudomol_4 // 11 // ---	---
11	2.3	1.9	2.8	I	8.8e-05	gb:CF340108 DB_XREF=gi:33828576 DB_XREF=RCL1--06-P14.g1 CLONE=RCL1--06-P14 TID=Os.10862.1 CNT=19 FEA=FLmRNA TIER=Stack STK=10 UG=Os.10862 UG_TITLE=(japonica cultivar-group) cDNA clone:J033064J17, full insert sequence FL=gb:AK121663.1 REP_ORG=O. sativa	Rice Array	Oryza sativa	2008-03-17	Consensus sequence	GenBank	Os.10862.1	gb:CF340108 /DB_XREF=gi:33828576 /DB_XREF=RCL1--06-P14.g1 /CLONE=RCL1--06-P14 /TID=Os.10862.1 /CNT=19 /FEA=FLmRNA /TIER=Stack /STK=10 /UG=Os.10862 /UG_TITLE=(japonica cultivar-group) cDNA clone:J033064J17, full insert sequence /FL=gb:AK121663.1 /REP_ORG=O. sativa	CF340108	---	---	---	chr06|11976:2440703-2441550 (-) // 99.6 //	---	---	---	full length	---	---	---	---	---	---	---	---	---	---	---	---	---	---	---	---	---	---	LOC_Os06g05410.1 // span:7-29,35-52,73-92,97-116 // numtm:4 /// NP_001056796.1 // span:7-29,35-52,73-92,97-116 // numtm:4	---	This probe set was annotated using the Matching Probes based pipeline to a Entrez Gene identifier using 1 transcripts. // false // Matching Probes // A	NM_001063331(11)	LOC_Os06g05410.1 // expressed protein // tigr_pseudomol_4 // 11 // --- /// NM_001063331 // Oryza sativa (japonica cultivar-group) Os06g0146600 (Os06g0146600) mRNA, complete cds. // refseq // 11 // ---	---
11	2.3	1	3.5	I	0.000167	gb:AK110804.1 DB_XREF=gi:32996013 TID=Os.11391.1 CNT=4 FEA=FLmRNA TIER=FL STK=1 UG=Os.11391 UG_TITLE=(japonica cultivar-group) putative purple acid phosphatase (OSJNBa0023I19.10), mRNA DEF=Oryza sativa (japonica cultivar-group) cDNA clone:002-171-E10, full insert sequence. FL=gb:AK110804.1 REP_ORG=O. sativa	Rice Array	Oryza sativa	2008-03-17	Consensus sequence	GenBank	Os.11391.1	gb:AK110804.1 /DB_XREF=gi:32996013 /TID=Os.11391.1 /CNT=4 /FEA=FLmRNA /TIER=FL /STK=1 /UG=Os.11391 /UG_TITLE=(japonica cultivar-group) putative purple acid phosphatase (OSJNBa0023I19.10), mRNA /DEF=Oryza sativa (japonica cultivar-group) cDNA clone:002-171-E10, full insert sequence. /FL=gb:AK110804.1 /REP_ORG=O. sativa	AK110804.1	---	---	---	chr10|11980:1067093-1069131 (+) // 99.5 //	---	---	---	full length	---	---	Q7XH73	---	---	---	---	---	---	---	---	---	---	---	---	0016787 // hydrolase activity // inferred from electronic annotation	---	---	---	---	This probe set was annotated using the Matching Probes based pipeline to a Entrez Gene identifier using 1 transcripts. // false // Matching Probes // A	NM_001070589(11)	LOC_Os10g02750.1 // Acid phosphatase, putative, expressed // tigr_pseudomol_4 // 11 // --- /// NM_001070589 // Oryza sativa (japonica cultivar-group) Os10g0116800 (Os10g0116800) mRNA, complete cds. // refseq // 11 // ---	---
11	2.3	1.6	3	I	2e-05	gb:AK104594.1 DB_XREF=gi:32989803 TID=Os.15942.5 CNT=1 FEA=FLmRNA TIER=FL STK=1 UG=Os.15942 UG_TITLE=(japonica cultivar-group) OSJNBb0049O23.17 (OSJNBb0049O23.17), mRNA DEF=Oryza sativa (japonica cultivar-group) cDNA clone:006-308-C11, full insert sequence. FL=gb:AK104594.1 REP_ORG=O. sativa	Rice Array	Oryza sativa	2008-03-17	Consensus sequence	GenBank	Os.15942.5	gb:AK104594.1 /DB_XREF=gi:32989803 /TID=Os.15942.5 /CNT=1 /FEA=FLmRNA /TIER=FL /STK=1 /UG=Os.15942 /UG_TITLE=(japonica cultivar-group) OSJNBb0049O23.17 (OSJNBb0049O23.17), mRNA /DEF=Oryza sativa (japonica cultivar-group) cDNA clone:006-308-C11, full insert sequence. /FL=gb:AK104594.1 /REP_ORG=O. sativa	AK104594.1	---	---	---	chr04|11974:20747589-20748680 (-) // 90.28 //	---	---	---	full length	---	---	---	---	---	---	---	---	---	---	---	---	---	---	---	---	---	---	---	---	This probe set was annotated using the Matching Probes based pipeline to a Entrez Gene identifier using 1 transcripts. // false // Matching Probes // A	NM_001059331(10)	AK106218 // Oryza sativa (japonica cultivar-group) cDNA clone:001-208-H04, full insert sequence. // gb // 9 // --- /// LOC_Os04g34600.1 // ABA/WDS induced protein, expressed // tigr_pseudomol_4 // 9 // --- /// NM_001059331 // Oryza sativa (japonica cultivar-group) Os04g0423400 (Os04g0423400) mRNA, partial cds. // refseq // 10 // ---	LOC_Os11g06720.1 // tigr_pseudomol_4 // 1 // Cross Hyb Matching Probes /// CT833059 // gb // 1 // Cross Hyb Matching Probes /// AK060571 // gb // 1 // Cross Hyb Matching Probes /// AK100788 // gb // 8 // Cross Hyb Matching Probes /// NM_001072373 // refseq // 1 // Cross Hyb Matching Probes
11	2.3	1.7	2.8	I	0.000307	gb:AK067523.1 DB_XREF=gi:32977541 TID=Os.27795.1 CNT=16 FEA=FLmRNA TIER=FL STK=5 UG=Os.27795 UG_TITLE=(japonica cultivar-group) cDNA clone:J013107B22, full insert sequence DEF=Oryza sativa (japonica cultivar-group) cDNA clone:J013107B22, full insert sequence. FL=gb:AK067523.1 REP_ORG=O. sativa	Rice Array	Oryza sativa	2008-03-17	Consensus sequence	GenBank	Os.27795.1	gb:AK067523.1 /DB_XREF=gi:32977541 /TID=Os.27795.1 /CNT=16 /FEA=FLmRNA /TIER=FL /STK=5 /UG=Os.27795 /UG_TITLE=(japonica cultivar-group) cDNA clone:J013107B22, full insert sequence /DEF=Oryza sativa (japonica cultivar-group) cDNA clone:J013107B22, full insert sequence. /FL=gb:AK067523.1 /REP_ORG=O. sativa	AK067523.1	---	---	---	chr11|11981:3459812-3463905 (-) // 99.95 //	---	---	---	full length	---	---	A6XFC2	---	---	---	---	---	---	---	---	---	---	---	---	---	---	---	---	---	This probe set was annotated using the Matching Probes based pipeline to a Entrez Gene identifier using 1 transcripts. // false // Matching Probes // A	NM_001072393(11)	LOC_Os11g06980.1 // BURP domain containing protein, expressed // tigr_pseudomol_4 // 11 // --- /// NM_001072393 // Oryza sativa (japonica cultivar-group) Os11g0170900 (Os11g0170900) mRNA, complete cds. // refseq // 11 // ---	---
11	2.3	1.6	3.1	I	0.001201	gb:AK110700.1 DB_XREF=gi:32995909 TID=Os.49410.1 CNT=2 FEA=FLmRNA TIER=FL STK=0 UG=Os.49410 UG_TITLE=(japonica cultivar-group) cDNA clone:002-170-B08, full insert sequence DEF=Oryza sativa (japonica cultivar-group) cDNA clone:002-170-B08, full insert sequence. FL=gb:AK110700.1 REP_ORG=O. sativa	Rice Array	Oryza sativa	2008-03-17	Consensus sequence	GenBank	Os.49410.1	gb:AK110700.1 /DB_XREF=gi:32995909 /TID=Os.49410.1 /CNT=2 /FEA=FLmRNA /TIER=FL /STK=0 /UG=Os.49410 /UG_TITLE=(japonica cultivar-group) cDNA clone:002-170-B08, full insert sequence /DEF=Oryza sativa (japonica cultivar-group) cDNA clone:002-170-B08, full insert sequence. /FL=gb:AK110700.1 /REP_ORG=O. sativa	AK110700.1	---	---	---	chr04|11974:19921903-19923346 (-) // 98.2 //	---	---	---	full length	---	---	---	---	---	---	---	---	---	---	---	---	---	---	---	---	---	---	---	---	This probe set was annotated using the Genome Target Overlap based pipeline to a Entrez Gene identifier using 1 transcripts. // false // Genome Target Overlap // B	NM_001059244	LOC_Os04g33240.1 // oxidoreductase, short chain dehydrogenase/reductase family protein, expressed // tigr_pseudomol_4 // 0 // chr04|12004:19922181-19923346(-) /// NM_001059244 // Oryza sativa (japonica cultivar-group) Os04g0405300 (Os04g0405300) mRNA, complete cds. // refseq // 0 // chr04|12004:19922181-19923346(-)	---
11	2.3	1.6	3	I	2e-05	gb:AY332471.1 DB_XREF=gi:33242906 GEN=PT1 TID=Os.5086.1 CNT=12 FEA=FLmRNA TIER=FL STK=1 UG=Os.5086 DEF=Oryza sativa (japonica cultivar-group) phosphate transporter (PT1) mRNA, complete cds. PROD=phosphate transporter FL=gb:AK108907.1 gb:AF536959.1 gb:AY332471.1 REP_ORG=O. sativa	Rice Array	Oryza sativa	2008-03-17	Consensus sequence	GenBank	Os.5086.1	gb:AY332471.1 /DB_XREF=gi:33242906 /GEN=PT1 /TID=Os.5086.1 /CNT=12 /FEA=FLmRNA /TIER=FL /STK=1 /UG=Os.5086 /DEF=Oryza sativa (japonica cultivar-group) phosphate transporter (PT1) mRNA, complete cds. /PROD=phosphate transporter /FL=gb:AK108907.1 gb:AF536959.1 gb:AY332471.1 /REP_ORG=O. sativa	AY332471.1	Os.5086	Os.5086	---	chr03|11973:2794548-2796478 (-) // 99.59 //	Os03g0150800	Os03g0150800	---	full length	---	4331637	Q56UU1 /// Q8GSD9	---	---	NP_001048979.1	NM_001055514	---	---	---	---	---	---	0006810 // transport // inferred from electronic annotation /// 0006817 // phosphate transport // inferred from electronic annotation	0016020 // membrane // inferred from reviewed computational analysis /// 0016021 // integral to membrane // inferred from electronic annotation	0005215 // transporter activity // inferred from electronic annotation /// 0005315 // inorganic phosphate transmembrane transporter activity // inferred from electronic annotation	---	---	LOC_Os03g05640.1 // span:24-46,70-92,99-121,126-143,164-186,213-232,348-370,374-393,405-427,442-464,477-499 // numtm:11	---	This probe set was annotated using the Matching Probes based pipeline to a UniGene identifier using 1 transcripts. // false // Matching Probes // A	AK108907(9)	AK108907 // Oryza sativa (japonica cultivar-group) cDNA clone:002-152-G03, full insert sequence. // gb // 9 // --- /// LOC_Os03g05640.1 // phosphate:H+ symporter family protein, expressed // tigr_pseudomol_4 // 9 // ---	AF259979 // gb // 1 // Cross Hyb Matching Probes /// AF280999 // gb // 1 // Cross Hyb Matching Probes /// AF281000 // gb // 1 // Cross Hyb Matching Probes /// AF291813 // gb // 1 // Cross Hyb Matching Probes /// NM_001055514 // refseq // 8 // Cross Hyb Matching Probes
11	2.3	1.5	3	I	2.3e-05	gb:AK105945.1 DB_XREF=gi:32991154 TID=Os.54579.1 CNT=1 FEA=FLmRNA TIER=FL STK=1 UG=Os.54579 UG_TITLE=(japonica cultivar-group) cDNA clone:001-205-C04, full insert sequence DEF=Oryza sativa (japonica cultivar-group) cDNA clone:001-205-C04, full insert sequence. FL=gb:AK105945.1 REP_ORG=O. sativa	Rice Array	Oryza sativa	2008-03-17	Consensus sequence	GenBank	Os.54579.1	gb:AK105945.1 /DB_XREF=gi:32991154 /TID=Os.54579.1 /CNT=1 /FEA=FLmRNA /TIER=FL /STK=1 /UG=Os.54579 /UG_TITLE=(japonica cultivar-group) cDNA clone:001-205-C04, full insert sequence /DEF=Oryza sativa (japonica cultivar-group) cDNA clone:001-205-C04, full insert sequence. /FL=gb:AK105945.1 /REP_ORG=O. sativa	AK105945.1	---	---	---	chr07|11977:13364721-13365809 (+) // 100.0 // /// chr07|11977:13352540-13353597 (-) // 92.56 //	---	---	---	full length	---	---	---	---	---	---	---	---	---	---	---	---	---	---	---	---	---	---	---	---	This probe set was annotated using the Matching Probes based pipeline to a Entrez Gene identifier using 1 transcripts. // false // Matching Probes // A	NM_001066008(11)	LOC_Os07g23660.1 // transposon protein, putative, CACTA, En/Spm sub-class, expressed // tigr_pseudomol_4 // 11 // --- /// NM_001066008 // Oryza sativa (japonica cultivar-group) Os07g0418700 (Os07g0418700) mRNA, complete cds. // refseq // 11 // ---	LOC_Os07g23640.1 // tigr_pseudomol_4 // 7 // Cross Hyb Matching Probes /// NM_001066007 // refseq // 7 // Cross Hyb Matching Probes
11	2.3	1.5	3	I	3e-05	gb:AK105945.1 DB_XREF=gi:32991154 TID=Os.54579.1 CNT=1 FEA=FLmRNA TIER=FL STK=1 UG=Os.54579 UG_TITLE=(japonica cultivar-group) cDNA clone:001-205-C04, full insert sequence DEF=Oryza sativa (japonica cultivar-group) cDNA clone:001-205-C04, full insert sequence. FL=gb:AK105945.1 REP_ORG=O. sativa	Rice Array	Oryza sativa	2008-03-17	Consensus sequence	GenBank	Os.54579.1	gb:AK105945.1 /DB_XREF=gi:32991154 /TID=Os.54579.1 /CNT=1 /FEA=FLmRNA /TIER=FL /STK=1 /UG=Os.54579 /UG_TITLE=(japonica cultivar-group) cDNA clone:001-205-C04, full insert sequence /DEF=Oryza sativa (japonica cultivar-group) cDNA clone:001-205-C04, full insert sequence. /FL=gb:AK105945.1 /REP_ORG=O. sativa	AK105945.1	---	---	---	chr07|11977:13364721-13365809 (+) // 100.0 // /// chr07|11977:13352540-13353597 (-) // 92.56 //	---	---	---	full length	---	---	---	---	---	---	---	---	---	---	---	---	---	---	---	---	---	---	---	---	This probe set was annotated using the Matching Probes based pipeline to a Entrez Gene identifier using 1 transcripts. // false // Matching Probes // A	NM_001066008(11)	LOC_Os07g23660.1 // transposon protein, putative, CACTA, En/Spm sub-class, expressed // tigr_pseudomol_4 // 11 // --- /// NM_001066008 // Oryza sativa (japonica cultivar-group) Os07g0418700 (Os07g0418700) mRNA, complete cds. // refseq // 11 // ---	LOC_Os07g23640.1 // tigr_pseudomol_4 // 2 // Cross Hyb Matching Probes /// NM_001066007 // refseq // 2 // Cross Hyb Matching Probes
11	2.3	1.5	3	I	0.000101	gb:AK106070.1 DB_XREF=gi:32991279 TID=Os.54595.1 CNT=1 FEA=FLmRNA TIER=FL STK=1 UG=Os.54595 UG_TITLE=(japonica cultivar-group) cDNA clone:001-206-H06, full insert sequence DEF=Oryza sativa (japonica cultivar-group) cDNA clone:001-206-H06, full insert sequence. FL=gb:AK106070.1 REP_ORG=O. sativa	Rice Array	Oryza sativa	2008-03-17	Consensus sequence	GenBank	Os.54595.1	gb:AK106070.1 /DB_XREF=gi:32991279 /TID=Os.54595.1 /CNT=1 /FEA=FLmRNA /TIER=FL /STK=1 /UG=Os.54595 /UG_TITLE=(japonica cultivar-group) cDNA clone:001-206-H06, full insert sequence /DEF=Oryza sativa (japonica cultivar-group) cDNA clone:001-206-H06, full insert sequence. /FL=gb:AK106070.1 /REP_ORG=O. sativa	AK106070.1	---	---	---	chr06|11976:11313276-11317489 (+) // 100.0 //	---	---	---	full length	---	---	---	---	---	---	---	---	---	---	---	---	---	---	---	---	---	---	---	---	This probe set was annotated using the Matching Probes based pipeline to a Entrez Gene identifier using 1 transcripts. // false // Matching Probes // A	NM_001063994(11)	NM_001063994 // Oryza sativa (japonica cultivar-group) Os06g0302000 (Os06g0302000) mRNA, partial cds. // refseq // 11 // ---	---
11	2.3	1.4	3.1	I	0.000214	gb:AY224438.1 DB_XREF=gi:29367368 TID=Os.57426.1 CNT=1 FEA=FLmRNA TIER=FL STK=1 UG=Os.57426 DEF=Oryza sativa (japonica cultivar-group) isolate 23221 proline-rich protein mRNA, complete cds. PROD=proline-rich protein FL=gb:AY224438.1 REP_ORG=O. sativa	Rice Array	Oryza sativa	2008-03-17	Consensus sequence	GenBank	Os.57426.1	gb:AY224438.1 /DB_XREF=gi:29367368 /TID=Os.57426.1 /CNT=1 /FEA=FLmRNA /TIER=FL /STK=1 /UG=Os.57426 /DEF=Oryza sativa (japonica cultivar-group) isolate 23221 proline-rich protein mRNA, complete cds. /PROD=proline-rich protein /FL=gb:AY224438.1 /REP_ORG=O. sativa	AY224438.1	---	---	---	chr05|11975:7726202-7727453 (-) // 100.0 //	---	---	---	full length	---	---	A7KH49 /// Q84PC5 /// Q9M5X3	---	---	---	---	---	---	---	---	---	---	0006355 // regulation of transcription, DNA-dependent // inferred from electronic annotation	0000785 // chromatin // inferred from electronic annotation /// 0005634 // nucleus // inferred from electronic annotation	0003677 // DNA binding // inferred from electronic annotation	---	---	LOC_Os05g13940.1 // span:7-25 // numtm:1 /// NP_001054967.1 // span:7-25 // numtm:1	---	This probe set was annotated using the Matching Probes based pipeline to a Entrez Gene identifier using 1 transcripts. // false // Matching Probes // A	NM_001061502(11)	LOC_Os05g13940.1 // retrotransposon protein, putative, Ty3-gypsy subclass, expressed // tigr_pseudomol_4 // 11 // --- /// NM_001061502 // Oryza sativa (japonica cultivar-group) Os05g0227600 (Os05g0227600) mRNA, complete cds. // refseq // 11 // ---	---
11	2.3	0.9	3.7	I	0.000373	gb:AK069431.1 DB_XREF=gi:32979455 TID=Os.6212.1 CNT=5 FEA=FLmRNA TIER=FL STK=1 UG=Os.6212 UG_TITLE=(japonica cultivar-group) cDNA clone:J023019B12, full insert sequence DEF=Oryza sativa (japonica cultivar-group) cDNA clone:J023019B12, full insert sequence. FL=gb:AK069431.1 REP_ORG=O. sativa	Rice Array	Oryza sativa	2008-03-17	Consensus sequence	GenBank	Os.6212.1	gb:AK069431.1 /DB_XREF=gi:32979455 /TID=Os.6212.1 /CNT=5 /FEA=FLmRNA /TIER=FL /STK=1 /UG=Os.6212 /UG_TITLE=(japonica cultivar-group) cDNA clone:J023019B12, full insert sequence /DEF=Oryza sativa (japonica cultivar-group) cDNA clone:J023019B12, full insert sequence. /FL=gb:AK069431.1 /REP_ORG=O. sativa	AK069431.1	---	---	---	chr03|11973:17623958-17628945 (+) // 99.81 //	---	---	---	full length	---	---	---	---	---	---	---	---	---	---	---	---	---	---	---	---	---	---	---	---	This probe set was annotated using the Matching Probes based pipeline to a Entrez Gene identifier using 1 transcripts. // false // Matching Probes // A	NM_001056929(11)	NM_001056929 // Oryza sativa (japonica cultivar-group) Os03g0423800 (Os03g0423800) mRNA, complete cds. // refseq // 11 // ---	LOC_Os03g31010.1 // tigr_pseudomol_4 // 6 // Cross Hyb Matching Probes
11	2.3	2.2	2.4	I	2e-05	gb:AK067173.1 DB_XREF=gi:32977191 TID=Os.6776.1 CNT=36 FEA=FLmRNA TIER=FL STK=5 UG=Os.6776 UG_TITLE=(japonica cultivar-group) cDNA clone:J013097O21, full insert sequence DEF=Oryza sativa (japonica cultivar-group) cDNA clone:J013097O21, full insert sequence. FL=gb:AK067173.1 gb:AK062569.1 REP_ORG=O. sativa	Rice Array	Oryza sativa	2008-03-17	Consensus sequence	GenBank	Os.6776.1	gb:AK067173.1 /DB_XREF=gi:32977191 /TID=Os.6776.1 /CNT=36 /FEA=FLmRNA /TIER=FL /STK=5 /UG=Os.6776 /UG_TITLE=(japonica cultivar-group) cDNA clone:J013097O21, full insert sequence /DEF=Oryza sativa (japonica cultivar-group) cDNA clone:J013097O21, full insert sequence. /FL=gb:AK067173.1 gb:AK062569.1 /REP_ORG=O. sativa	AK067173.1	---	---	---	chr07|11977:21221563-21224176 (-) // 97.96 //	---	---	---	full length	---	---	---	---	---	---	---	---	---	---	---	---	---	---	---	---	---	---	---	---	This probe set was annotated using the Matching Probes based pipeline to a Entrez Gene identifier using 1 transcripts. // false // Matching Probes // A	NM_001066418(11)	LOC_Os07g35480.1 // Glycosyl hydrolases family 17 protein, expressed // tigr_pseudomol_4 // 11 // --- /// LOC_Os07g35480.2 // Glycosyl hydrolases family 17 protein, expressed // tigr_pseudomol_4 // 11 // --- /// NM_001066418 // Oryza sativa (japonica cultivar-group) Os07g0539100 (Os07g0539100) mRNA, complete cds. // refseq // 11 // ---	---
11	2.3	1.9	2.7	I	3.5e-05	tigr:9635.m03713 TID=OsAffx.28801.1 CNT=1 FEA=mRNA TIER=ConsEnd STK=0 NOTE=sequence(s) not in UniGene DEF=major facilitator superfamily protein REP_ORG=O. sativa	Rice Array	Oryza sativa	2008-03-17	Consensus sequence	The Institute for Genomic Research	OsAffx.28801.1	tigr:9635.m03713 /TID=OsAffx.28801.1 /CNT=1 /FEA=mRNA /TIER=ConsEnd /STK=0 /NOTE=sequence(s) not in UniGene /DEF=major facilitator superfamily protein /REP_ORG=O. sativa	9635.m03713	---	Os.58276	---	chr07|11977:22425176-22426831 (+) // 100.0 //	Os07g0561800	Os07g0561800	---	full length	---	4343600	---	---	---	NP_001059987.1	NM_001066522	---	---	---	---	---	---	---	---	---	---	---	LOC_Os07g37454.1 // span:37-59,69-91,98-120,125-147,160-179,184-206 // numtm:6	---	This probe set was annotated using the Matching Probes based pipeline to a UniGene identifier using 1 transcripts. // false // Matching Probes // A	AK108426(11)	AK108426 // Oryza sativa (japonica cultivar-group) cDNA clone:002-143-A07, full insert sequence. // gb // 11 // --- /// LOC_Os07g37454.1 // Organic cation transporter 3, putative, expressed // tigr_pseudomol_4 // 11 // ---	NM_001066522 // refseq // 1 // Cross Hyb Matching Probes
11	2.2	2	2.4	I	2e-05	gb:AK061237.1 DB_XREF=gi:32971255 TID=Os.12535.1 CNT=14 FEA=FLmRNA TIER=FL STK=2 UG=Os.12535 UG_TITLE=(japonica cultivar-group) P0690B02.4 (P0690B02.4), mRNA DEF=Oryza sativa (japonica cultivar-group) cDNA clone:006-211-C03, full insert sequence. FL=gb:AK061237.1 REP_ORG=O. sativa	Rice Array	Oryza sativa	2008-03-17	Consensus sequence	GenBank	Os.12535.1	gb:AK061237.1 /DB_XREF=gi:32971255 /TID=Os.12535.1 /CNT=14 /FEA=FLmRNA /TIER=FL /STK=2 /UG=Os.12535 /UG_TITLE=(japonica cultivar-group) P0690B02.4 (P0690B02.4), mRNA /DEF=Oryza sativa (japonica cultivar-group) cDNA clone:006-211-C03, full insert sequence. /FL=gb:AK061237.1 /REP_ORG=O. sativa	AK061237.1	---	---	---	chr01|11971:30352124-30353312 (-) // 99.92 //	---	---	---	full length	---	---	Q06C47	---	---	---	---	---	---	---	---	---	---	0008152 // metabolic process // inferred from electronic annotation	---	0016791 // phosphoric monoester hydrolase activity // inferred from electronic annotation	---	---	---	---	This probe set was annotated using the Matching Probes based pipeline to a Entrez Gene identifier using 1 transcripts. // false // Matching Probes // A	NM_001050624(9)	LOC_Os01g52230.1 // Phosphatase, putative, expressed // tigr_pseudomol_4 // 11 // --- /// NM_001050624 // Oryza sativa (japonica cultivar-group) Os01g0720400 (Os01g0720400) mRNA, complete cds. // refseq // 9 // ---	---
11	2.2	1	3.5	I	0.000389	gb:AK103596.1 DB_XREF=gi:32988805 TID=Os.32592.1 CNT=2 FEA=FLmRNA TIER=FL STK=1 UG=Os.32592 UG_TITLE=(japonica cultivar-group) similar to rac GTPase activating protein 3 (P0492E07.8), mRNA DEF=Oryza sativa (japonica cultivar-group) cDNA clone:J033133E02, full insert sequence. FL=gb:AK103596.1 REP_ORG=O. sativa	Rice Array	Oryza sativa	2008-03-17	Consensus sequence	GenBank	Os.32592.1	gb:AK103596.1 /DB_XREF=gi:32988805 /TID=Os.32592.1 /CNT=2 /FEA=FLmRNA /TIER=FL /STK=1 /UG=Os.32592 /UG_TITLE=(japonica cultivar-group) similar to rac GTPase activating protein 3 (P0492E07.8), mRNA /DEF=Oryza sativa (japonica cultivar-group) cDNA clone:J033133E02, full insert sequence. /FL=gb:AK103596.1 /REP_ORG=O. sativa	AK103596.1	---	---	---	chr07|11977:12703672-12706326 (-) // 99.77 //	---	---	---	full length	---	---	---	---	---	---	---	---	---	---	---	---	---	---	---	---	---	---	---	---	This probe set was annotated using the Matching Probes based pipeline to a Entrez Gene identifier using 1 transcripts. // false // Matching Probes // A	NM_001065972(11)	LOC_Os07g22580.1 // RhoGAP domain containing protein, expressed // tigr_pseudomol_4 // 11 // --- /// NM_001065972 // Oryza sativa (japonica cultivar-group) Os07g0408500 (Os07g0408500) mRNA, complete cds. // refseq // 11 // ---	---
11	2.2	1	3.4	I	0.001486	gb:CF293584 DB_XREF=gi:33662617 DB_XREF=30DGS--02-N05.g1 CLONE=30DGS--02-N05 TID=Os.47136.1 CNT=1 FEA=EST TIER=ConsEnd STK=1 UG=Os.47136 UG_TITLE=Transcribed sequence REP_ORG=O. sativa	Rice Array	Oryza sativa	2008-03-17	Consensus sequence	GenBank	Os.47136.1	gb:CF293584 /DB_XREF=gi:33662617 /DB_XREF=30DGS--02-N05.g1 /CLONE=30DGS--02-N05 /TID=Os.47136.1 /CNT=1 /FEA=EST /TIER=ConsEnd /STK=1 /UG=Os.47136 /UG_TITLE=Transcribed sequence /REP_ORG=O. sativa	CF293584	---	---	---	chr01|11971:15607962-15608123 (-) // 88.02 //	---	---	---	full length	---	---	O65857	---	---	---	---	---	---	---	---	---	---	---	---	0004364 // glutathione transferase activity // inferred from electronic annotation /// 0016740 // transferase activity // inferred from electronic annotation	---	---	---	---	This probe set was annotated using the Genome Target Overlap based pipeline to a Entrez Gene identifier using 1 transcripts. // false // Genome Target Overlap // B	NM_001049594	LOC_Os01g27360.1 // glutathione S-transferase GSTF1, putative, expressed // tigr_pseudomol_4 // 0 // chr01|12001:15608035-15609939(-) /// NM_001049594 // Oryza sativa (japonica cultivar-group) Os01g0371200 (Os01g0371200) mRNA, complete cds. // refseq // 0 // chr01|12001:15608035-15609939(-)	---
11	2.2	1.1	3.2	I	0.000865	gb:AK111507.1 DB_XREF=gi:37988170 TID=Os.49735.1 CNT=1 FEA=FLmRNA TIER=FL STK=1 UG=Os.49735 UG_TITLE=(japonica cultivar-group) cDNA clone:J023031P19, full insert sequence DEF=Oryza sativa (japonica cultivar-group) cDNA clone:J013001E23, full insert sequence. FL=gb:AK111507.1 REP_ORG=O. sativa	Rice Array	Oryza sativa	2008-03-17	Consensus sequence	GenBank	Os.49735.1	gb:AK111507.1 /DB_XREF=gi:37988170 /TID=Os.49735.1 /CNT=1 /FEA=FLmRNA /TIER=FL /STK=1 /UG=Os.49735 /UG_TITLE=(japonica cultivar-group) cDNA clone:J023031P19, full insert sequence /DEF=Oryza sativa (japonica cultivar-group) cDNA clone:J013001E23, full insert sequence. /FL=gb:AK111507.1 /REP_ORG=O. sativa	AK111507.1	---	---	---	chr11|11981:1609996-1611516 (-) // 96.11 // /// chr12|11982:1561208-1562743 (-) // 99.87 //	---	---	---	full length	---	---	Q1HFN6	---	---	---	---	---	---	---	---	---	---	---	---	---	---	---	---	---	This probe set was annotated using the Matching Probes based pipeline to a Entrez Gene identifier using 1 transcripts. // false // Matching Probes // A	NM_001072209(9)	LOC_Os11g03990.1 // Glutamate-rich WD repeat-containing protein 1, putative, expressed // tigr_pseudomol_4 // 9 // --- /// LOC_Os12g03822.1 // Glutamate-rich WD repeat-containing protein 1, putative, expressed // tigr_pseudomol_4 // 11 // --- /// NM_001072209 // Oryza sativa (japonica cultivar-group) Os11g0134500 (Os11g0134500) mRNA, complete cds. // refseq // 9 // --- /// NM_001072613 // Oryza s…	---
11	2.2	1	3.4	I	0.000438	gb:AK058558.1 DB_XREF=gi:32968576 TID=Os.50786.1 CNT=1 FEA=FLmRNA TIER=FL STK=1 UG=Os.50786 UG_TITLE=(japonica cultivar-group) cDNA clone:001-017-D07, full insert sequence DEF=Oryza sativa (japonica cultivar-group) cDNA clone:001-017-D07, full insert sequence. FL=gb:AK058558.1 REP_ORG=O. sativa	Rice Array	Oryza sativa	2008-03-17	Consensus sequence	GenBank	Os.50786.1	gb:AK058558.1 /DB_XREF=gi:32968576 /TID=Os.50786.1 /CNT=1 /FEA=FLmRNA /TIER=FL /STK=1 /UG=Os.50786 /UG_TITLE=(japonica cultivar-group) cDNA clone:001-017-D07, full insert sequence /DEF=Oryza sativa (japonica cultivar-group) cDNA clone:001-017-D07, full insert sequence. /FL=gb:AK058558.1 /REP_ORG=O. sativa	AK058558.1	---	---	---	chr02|11972:3086327-3087543 (+) // 100.0 //	---	---	---	full length	---	---	---	---	---	---	---	---	---	---	---	---	---	---	---	---	---	---	---	---	This probe set was annotated using the Matching Probes based pipeline to a Entrez Gene identifier using 1 transcripts. // false // Matching Probes // A	NM_001052476(11)	NM_001052476 // Oryza sativa (japonica cultivar-group) Os02g0156300 (Os02g0156300) mRNA, complete cds. // refseq // 11 // ---	---
11	2.2	2	2.4	I	2e-05	gb:AK106381.1 DB_XREF=gi:32991590 TID=Os.54653.1 CNT=1 FEA=FLmRNA TIER=FL STK=1 UG=Os.54653 UG_TITLE=(japonica cultivar-group) cDNA clone:002-102-D12, full insert sequence DEF=Oryza sativa (japonica cultivar-group) cDNA clone:002-102-D12, full insert sequence. FL=gb:AK106381.1 REP_ORG=O. sativa	Rice Array	Oryza sativa	2008-03-17	Consensus sequence	GenBank	Os.54653.1	gb:AK106381.1 /DB_XREF=gi:32991590 /TID=Os.54653.1 /CNT=1 /FEA=FLmRNA /TIER=FL /STK=1 /UG=Os.54653 /UG_TITLE=(japonica cultivar-group) cDNA clone:002-102-D12, full insert sequence /DEF=Oryza sativa (japonica cultivar-group) cDNA clone:002-102-D12, full insert sequence. /FL=gb:AK106381.1 /REP_ORG=O. sativa	AK106381.1	---	---	---	chr06|11976:5022093-5023200 (+) // 99.91 //	---	---	---	full length	---	---	---	---	---	---	---	---	---	---	---	---	---	---	---	---	---	---	---	---	This probe set was annotated using the Matching Probes based pipeline to a Entrez Gene identifier using 1 transcripts. // false // Matching Probes // A	NM_001063599(11)	LOC_Os06g09870.1 // transposon protein, putative, CACTA, En/Spm sub-class, expressed // tigr_pseudomol_4 // 11 // --- /// NM_001063599 // Oryza sativa (japonica cultivar-group) Os06g0199000 (Os06g0199000) mRNA, complete cds. // refseq // 11 // ---	---
11	2.2	1.5	3	I	0.000101	gb:AK100964.1 DB_XREF=gi:32986173 TID=Os.6206.1 CNT=1 FEA=FLmRNA TIER=FL STK=1 UG=Os.6206 UG_TITLE=(japonica cultivar-group) cDNA clone:J023142C08, full insert sequence DEF=Oryza sativa (japonica cultivar-group) cDNA clone:J023142C08, full insert sequence. FL=gb:AK100964.1 REP_ORG=O. sativa	Rice Array	Oryza sativa	2008-03-17	Consensus sequence	GenBank	Os.6206.1	gb:AK100964.1 /DB_XREF=gi:32986173 /TID=Os.6206.1 /CNT=1 /FEA=FLmRNA /TIER=FL /STK=1 /UG=Os.6206 /UG_TITLE=(japonica cultivar-group) cDNA clone:J023142C08, full insert sequence /DEF=Oryza sativa (japonica cultivar-group) cDNA clone:J023142C08, full insert sequence. /FL=gb:AK100964.1 /REP_ORG=O. sativa	AK100964.1	---	---	---	chr06|11976:22047648-22056760 (-) // 99.88 // /// chr06|11976:22072992-22093070 (-) // 85.94 //	---	---	---	full length	---	---	Q68YV7	---	---	---	---	---	---	---	---	---	---	0006118 // electron transport // inferred from electronic annotation	---	0004497 // monooxygenase activity // inferred from electronic annotation /// 0005506 // iron ion binding // inferred from electronic annotation /// 0016491 // oxidoreductase activity // inferred from electronic annotation /// 0020037 // heme binding // inferred from electronic annotation /// 0046872 // metal ion binding // inferred from electronic annotation	---	---	LOC_Os06g37330.1 // span:7-29 // numtm:1 /// NP_001057907.1 // span:7-29 // numtm:1	---	This probe set was annotated using the Matching Probes based pipeline to a Entrez Gene identifier using 1 transcripts. // false // Matching Probes // A	NM_001064442(11)	LOC_Os06g37330.1 // Ent-kaurene oxidase, putative, expressed // tigr_pseudomol_4 // 11 // --- /// NM_001064442 // Oryza sativa (japonica cultivar-group) Os06g0569900 (Os06g0569900) mRNA, complete cds. // refseq // 11 // ---	LOC_Os06g37300.1 // tigr_pseudomol_4 // 1 // Cross Hyb Matching Probes /// LOC_Os06g37364.1 // tigr_pseudomol_4 // 3 // Cross Hyb Matching Probes /// LOC_Os06g37364.2 // tigr_pseudomol_4 // 3 // Cross Hyb Matching Probes /// NM_001064440 // refseq // 1 // Cross Hyb Matching Probes /// NM_001064444 // refseq // 3 // Cross Hyb Matching Probes /// NM_001064447 // refseq // 3 // Cross Hyb Matching Pr…
11	2.2	1.9	2.5	I	3.5e-05	gb:AK100128.1 DB_XREF=gi:32985337 TID=Os.7278.1 CNT=1 FEA=FLmRNA TIER=FL STK=1 UG=Os.7278 UG_TITLE=(japonica cultivar-group) cDNA clone:J023009E20, full insert sequence DEF=Oryza sativa (japonica cultivar-group) cDNA clone:J023009E20, full insert sequence. FL=gb:AK100128.1 REP_ORG=O. sativa	Rice Array	Oryza sativa	2008-03-17	Consensus sequence	GenBank	Os.7278.1	gb:AK100128.1 /DB_XREF=gi:32985337 /TID=Os.7278.1 /CNT=1 /FEA=FLmRNA /TIER=FL /STK=1 /UG=Os.7278 /UG_TITLE=(japonica cultivar-group) cDNA clone:J023009E20, full insert sequence /DEF=Oryza sativa (japonica cultivar-group) cDNA clone:J023009E20, full insert sequence. /FL=gb:AK100128.1 /REP_ORG=O. sativa	AK100128.1	---	---	---	chr04|11974:1692519-1697364 (+) // 98.83 //	---	---	---	full length	---	---	---	---	---	---	---	---	---	---	---	---	---	---	---	---	---	IPR000209 // Peptidase S8 and S53, subtilisin, kexin, sedolisin // 2.7E-14	---	---	This probe set was annotated using the Matching Probes based pipeline to a Entrez Gene identifier using 1 transcripts. // false // Matching Probes // A	NM_001058616(11)	AK100128 // Oryza sativa (japonica cultivar-group) cDNA clone:J023009E20, full insert sequence. // gb // 11 // --- /// LOC_Os04g03802.1 // PA domain containing protein, expressed // tigr_pseudomol_4 // 11 // --- /// NM_001058616 // Oryza sativa (japonica cultivar-group) Os04g0127200 (Os04g0127200) mRNA, partial cds. // refseq // 11 // ---	---
11	2.2	1	3.4	I	0.000101	tigr:9629.m04404 TID=OsAffx.21458.1 CNT=2 FEA=mRNA TIER=ConsEnd STK=0 NOTE=sequence(s) not in UniGene DEF=Protein kinase domain, putative REP_ORG=O. sativa	Rice Array	Oryza sativa	2008-03-17	Consensus sequence	The Institute for Genomic Research	OsAffx.21458.1	tigr:9629.m04404 /TID=OsAffx.21458.1 /CNT=2 /FEA=mRNA /TIER=ConsEnd /STK=0 /NOTE=sequence(s) not in UniGene /DEF=Protein kinase domain, putative /REP_ORG=O. sativa	9629.m04404	---	---	---	chr01|11971:26496893-26498414 (+) // 100.0 //	---	---	---	---	---	---	---	---	---	---	---	---	---	---	---	---	---	---	---	---	---	IPR001245 // Tyrosine protein kinase // 5.8E-15	LOC_Os01g46030.1 // span:41-60,93-112,119-141 // numtm:3	---	This probe set was annotated using the Matching Probes based pipeline to a TIGR Rice Pseudomolecules v4 identifier using 1 transcripts. // false // Matching Probes // A	LOC_Os01g46030.1(11)	LOC_Os01g46030.1 // Protein kinase domain containing protein // tigr_pseudomol_4 // 11 // ---	---
11	2.2	0.5	3.8	I	0.000346	tigr:9632.m03113 TID=OsAffx.27622.1 CNT=2 FEA=mRNA TIER=ConsEnd STK=0 NOTE=sequence(s) not in UniGene DEF=hypothetical protein REP_ORG=O. sativa	Rice Array	Oryza sativa	2008-03-17	Consensus sequence	The Institute for Genomic Research	OsAffx.27622.1	tigr:9632.m03113 /TID=OsAffx.27622.1 /CNT=2 /FEA=mRNA /TIER=ConsEnd /STK=0 /NOTE=sequence(s) not in UniGene /DEF=hypothetical protein /REP_ORG=O. sativa	9632.m03113	---	Os.69193	---	chr06|11976:7640993-7643308 (+) // 91.37 // /// chr04|11974:19453533-19455007 (-) // 96.08 //	CDNA, clone: J065050P16, full insert sequence	---	---	---	---	---	---	---	---	---	---	---	---	---	---	---	---	---	---	---	---	---	LOC_Os01g27570.1 // span:10-32,39-61 // numtm:2	---	This probe set was annotated using the Genome Target Overlap based pipeline to a UniGene identifier using 1 transcripts. // false // Genome Target Overlap // B	AK240988	LOC_Os01g27570.1 // hypothetical protein // tigr_pseudomol_4 // 10 // ---	LOC_Os04g32610.1 // tigr_pseudomol_4 // 8 // Cross Hyb Matching Probes /// LOC_Os06g13780.1 // tigr_pseudomol_4 // 7 // Cross Hyb Matching Probes /// AK240988 // gb // 8 // Cross Hyb Matching Probes
11	2.2	1.8	2.7	I	2e-05	tigr:9635.m03366 TID=OsAffx.5522.1 CNT=1 FEA=mRNA TIER=ConsEnd STK=0 NOTE=sequence(s) not in UniGene DEF=Integral membrane protein, putative REP_ORG=O. sativa	Rice Array	Oryza sativa	2008-03-17	Consensus sequence	The Institute for Genomic Research	OsAffx.5522.1	tigr:9635.m03366 /TID=OsAffx.5522.1 /CNT=1 /FEA=mRNA /TIER=ConsEnd /STK=0 /NOTE=sequence(s) not in UniGene /DEF=Integral membrane protein, putative /REP_ORG=O. sativa	9635.m03366	---	---	---	chr07|11977:20390710-20393998 (-) // 100.0 //	---	---	---	full length	---	---	---	---	---	---	---	---	---	---	---	---	---	---	---	---	---	---	LOC_Os07g34110.1 // span:12-29,39-58,71-93,103-120,133-155,186-205,218-237,247-269,278-300,304-326 // numtm:10	---	This probe set was annotated using the Genome Target Overlap based pipeline to a Entrez Gene identifier using 1 transcripts. // false // Genome Target Overlap // B	NM_001066360	LOC_Os07g34110.1 // Integral membrane protein DUF6 containing protein, expressed // tigr_pseudomol_4 // 11 // ---	NM_001066360 // refseq // 2 // Cross Hyb Matching Probes
11	2.1	1.8	2.5	I	2e-05	gb:AK061494.1 DB_XREF=gi:32971512 TID=Os.15942.1 CNT=4 FEA=FLmRNA TIER=FL STK=4 UG=Os.15942 UG_TITLE=(japonica cultivar-group) OSJNBb0049O23.17 (OSJNBb0049O23.17), mRNA DEF=Oryza sativa (japonica cultivar-group) cDNA clone:006-309-C05, full insert sequence. FL=gb:AK105960.1 gb:AK104264.1 gb:AK103997.1 gb:AK061494.1 REP_ORG=O. sativa	Rice Array	Oryza sativa	2008-03-17	Consensus sequence	GenBank	Os.15942.1	gb:AK061494.1 /DB_XREF=gi:32971512 /TID=Os.15942.1 /CNT=4 /FEA=FLmRNA /TIER=FL /STK=4 /UG=Os.15942 /UG_TITLE=(japonica cultivar-group) OSJNBb0049O23.17 (OSJNBb0049O23.17), mRNA /DEF=Oryza sativa (japonica cultivar-group) cDNA clone:006-309-C05, full insert sequence. /FL=gb:AK105960.1 gb:AK104264.1 gb:AK103997.1 gb:AK061494.1 /REP_ORG=O. sativa	AK061494.1	---	---	---	chr04|11974:20747574-20748680 (-) // 87.96 //	---	---	---	full length	---	---	---	---	---	---	---	---	---	---	---	---	---	---	---	---	---	---	---	---	This probe set was annotated using the Matching Probes based pipeline to a Entrez Gene identifier using 1 transcripts. // false // Matching Probes // A	NM_001059331(11)	AK100788 // Oryza sativa (japonica cultivar-group) cDNA clone:J023121A17, full insert sequence. // gb // 11 // --- /// AK106218 // Oryza sativa (japonica cultivar-group) cDNA clone:001-208-H04, full insert sequence. // gb // 11 // --- /// LOC_Os04g34600.1 // ABA/WDS induced protein, expressed // tigr_pseudomol_4 // 11 // --- /// NM_001059331 // Oryza sativa (japonica cultivar-group) Os04g0423400 …	---
11	2.1	1.6	2.7	I	4.1e-05	gb:NM_001056430.1 DB_XREF=gi:115452588 TID=OsAffx.1748.1 CNT=1 FEA=mRNA TIER=ConsEnd STK=0 NOTE=sequence(s) not in UniGene DEF=Oryza sativa (japonica cultivar-group) P0413G02.6 (P0413G02.6), mRNA. REP_ORG=O. sativa	Rice Array	Oryza sativa	2008-03-18	Consensus sequence	GenBank	Os.1748.1	gb:NM_001050429.1 DB_XREF=gi:115452587 TID=OsAffx.9311.1 CNT=1 FEA=mRNA TIER=ConsEnd STK=0 NOTE=sequence(s) not in UniGene DEF=Oryza sativa (japonica cultivar-group) P0413G02.6 (P0413G02.6), mRNA. REP_ORG=O. sativa	NM_001056430.1	---	---	---	chr03|11973:10905356-10906246 (+) // 61.52 //	---	---	---	full length	---	---	---	---	---	---	---	---	---	---	---	---	---	---	---	---	---	---	LOC_Os03g19427	---	This probe set was annotated using the Matching Probes based pipeline to a Entrez Gene identifier using 2 transcripts. // false // Matching Probes // A	NM_001056430.1(11)	LOC_Os03g19427 // Nicotianamine synthase 1, expressed // tigr_pseudomol_4 // 11 // --- /// NM_001056430 // Oryza sativa (japonica cultivar-group) Os03g0307300 (Os03g0307300) mRNA, complete cds. // refseq // 11 // ---	---
11	2.1	0.7	3.6	I	0.000438	gb:AK069447.1 DB_XREF=gi:32979471 TID=Os.18381.1 CNT=5 FEA=FLmRNA TIER=FL STK=1 UG=Os.18381 UG_TITLE=(japonica cultivar-group) cDNA clone:J023019B19, full insert sequence DEF=Oryza sativa (japonica cultivar-group) cDNA clone:J023019B19, full insert sequence. FL=gb:AK069447.1 REP_ORG=O. sativa	Rice Array	Oryza sativa	2008-03-17	Consensus sequence	GenBank	Os.18381.1	gb:AK069447.1 /DB_XREF=gi:32979471 /TID=Os.18381.1 /CNT=5 /FEA=FLmRNA /TIER=FL /STK=1 /UG=Os.18381 /UG_TITLE=(japonica cultivar-group) cDNA clone:J023019B19, full insert sequence /DEF=Oryza sativa (japonica cultivar-group) cDNA clone:J023019B19, full insert sequence. /FL=gb:AK069447.1 /REP_ORG=O. sativa	AK069447.1	---	---	---	chr04|11974:11001921-11007948 (+) // 99.96 //	---	---	---	full length	---	---	---	---	---	---	---	---	---	---	---	---	---	---	---	---	---	---	---	---	This probe set was annotated using the Matching Probes based pipeline to a Entrez Gene identifier using 1 transcripts. // false // Matching Probes // A	NM_001058870(11)	LOC_Os04g19740.1 // Transketolase, chloroplast precursor, putative, expressed // tigr_pseudomol_4 // 11 // --- /// NM_001058870 // Oryza sativa (japonica cultivar-group) Os04g0266900 (Os04g0266900) mRNA, complete cds. // refseq // 11 // ---	---
11	2.1	1.5	2.7	I	2.7e-05	gb:AK105217.1 DB_XREF=gi:32990426 TID=Os.27110.1 CNT=3 FEA=FLmRNA TIER=FL STK=1 UG=Os.27110 UG_TITLE=(japonica cultivar-group) cDNA clone:001-110-C10, full insert sequence DEF=Oryza sativa (japonica cultivar-group) cDNA clone:001-110-C10, full insert sequence. FL=gb:AK105217.1 REP_ORG=O. sativa	Rice Array	Oryza sativa	2008-03-17	Consensus sequence	GenBank	Os.27110.1	gb:AK105217.1 /DB_XREF=gi:32990426 /TID=Os.27110.1 /CNT=3 /FEA=FLmRNA /TIER=FL /STK=1 /UG=Os.27110 /UG_TITLE=(japonica cultivar-group) cDNA clone:001-110-C10, full insert sequence /DEF=Oryza sativa (japonica cultivar-group) cDNA clone:001-110-C10, full insert sequence. /FL=gb:AK105217.1 /REP_ORG=O. sativa	AK105217.1	Os.27110	Os.82178	---	chr11|11981:26439275-26440078 (+) // 100.0 //	Os11g0667600	Os11g0667600	---	full length	---	4351080	---	---	---	NP_001068422.1	NM_001074954	---	---	---	---	---	---	---	---	---	---	IPR000538 // Link // 8.4E-6 /// IPR001245 // Tyrosine protein kinase // 2.6E-18 /// IPR001245 // Tyrosine protein kinase // 3.6E-19	---	---	This probe set was annotated using the Matching Probes based pipeline to a UniGene identifier using 1 transcripts. // false // Matching Probes // A	AK105217(11)	AK105217 // Oryza sativa (japonica cultivar-group) cDNA clone:001-110-C10, full insert sequence. // gb // 11 // --- /// LOC_Os11g44560.1 // Protein kinase domain containing protein, expressed // tigr_pseudomol_4 // 11 // ---	NM_001074954 // refseq // 2 // Cross Hyb Matching Probes /// NM_001074955 // refseq // 11 // Negative Strand Matching Probes
11	2.1	0.9	3.2	I	0.000966	gb:NM_187025.1 DB_XREF=gi:34901135 GEN=OJ1113_E01.12 TID=Os.44172.1 CNT=3 FEA=mRNA TIER=ConsEnd STK=0 UG=Os.44172 UG_TITLE=(japonica cultivar-group) contains EST AU161031(C53313) similar to Oryza sativa chromosome 1, OSJNBb0063G05.3 unknown protein (OJ1113_E01.12), mRNA DEF=Oryza sativa (japonica cultivar-group) contains EST AU161031(C53313) similar to Oryza sativa chromosome 1, OSJNBb0063G05.3 u…	Rice Array	Oryza sativa	2008-03-17	Consensus sequence	GenBank	Os.44172.1	gb:NM_187025.1 /DB_XREF=gi:34901135 /GEN=OJ1113_E01.12 /TID=Os.44172.1 /CNT=3 /FEA=mRNA /TIER=ConsEnd /STK=0 /UG=Os.44172 /UG_TITLE=(japonica cultivar-group) contains EST AU161031(C53313)~similar to Oryza sativa chromosome 1, OSJNBb0063G05.3~unknown protein (OJ1113_E01.12), mRNA /DEF=Oryza sativa (japonica cultivar-group) contains EST AU161031(C53313)~similar to Oryza sativa chromosome 1, OSJNBb0…	NM_187025.1	---	---	---	chr07|11977:23849889-23850754 (-) // 100.0 //	---	---	---	full length	---	---	---	---	---	---	---	---	---	---	---	---	---	---	---	---	---	---	---	---	This probe set was annotated using the Matching Probes based pipeline to a Entrez Gene identifier using 1 transcripts. // false // Matching Probes // A	NM_001066667(11)	LOC_Os07g39810.1 // lipase class 3 family protein, putative, expressed // tigr_pseudomol_4 // 11 // --- /// NM_001066667 // Oryza sativa (japonica cultivar-group) Os07g0586800 (Os07g0586800) mRNA, complete cds. // refseq // 11 // ---	---
11	2.1	1.6	2.6	I	2e-05	gb:AK059199.1 DB_XREF=gi:32969217 TID=Os.50881.1 CNT=3 FEA=FLmRNA TIER=FL STK=1 UG=Os.50881 UG_TITLE=(japonica cultivar-group) cDNA clone:006-208-B02, full insert sequence DEF=Oryza sativa (japonica cultivar-group) cDNA clone:001-024-A07, full insert sequence. FL=gb:AK059199.1 gb:AK061135.1 REP_ORG=O. sativa	Rice Array	Oryza sativa	2008-03-17	Consensus sequence	GenBank	Os.50881.1	gb:AK059199.1 /DB_XREF=gi:32969217 /TID=Os.50881.1 /CNT=3 /FEA=FLmRNA /TIER=FL /STK=1 /UG=Os.50881 /UG_TITLE=(japonica cultivar-group) cDNA clone:006-208-B02, full insert sequence /DEF=Oryza sativa (japonica cultivar-group) cDNA clone:001-024-A07, full insert sequence. /FL=gb:AK059199.1 gb:AK061135.1 /REP_ORG=O. sativa	AK059199.1	---	---	---	chr09|11979:22754859-22757022 (+) // 100.0 //	---	---	---	full length	---	---	---	---	---	---	---	---	---	---	---	---	---	---	---	---	---	IPR001245 // Tyrosine protein kinase // 2.5E-14 /// IPR001245 // Tyrosine protein kinase // 2.5E-14	---	---	This probe set was annotated using the Matching Probes based pipeline to a Entrez Gene identifier using 1 transcripts. // false // Matching Probes // A	NM_001070518(11)	LOC_Os09g39650.1 // Protein kinase domain containing protein, expressed // tigr_pseudomol_4 // 11 // --- /// NM_001070518 // Oryza sativa (japonica cultivar-group) Os09g0570100 (Os09g0570100) mRNA, complete cds. // refseq // 11 // ---	---
11	2.1	0.9	3.3	I	0.000389	gb:AK070300.1 DB_XREF=gi:32980324 TID=Os.5640.1 CNT=3 FEA=FLmRNA TIER=FL STK=1 UG=Os.5640 UG_TITLE=(japonica cultivar-group) cDNA clone:J023048N01, full insert sequence DEF=Oryza sativa (japonica cultivar-group) cDNA clone:J023048N01, full insert sequence. FL=gb:AK070300.1 REP_ORG=O. sativa	Rice Array	Oryza sativa	2008-03-17	Consensus sequence	GenBank	Os.5640.1	gb:AK070300.1 /DB_XREF=gi:32980324 /TID=Os.5640.1 /CNT=3 /FEA=FLmRNA /TIER=FL /STK=1 /UG=Os.5640 /UG_TITLE=(japonica cultivar-group) cDNA clone:J023048N01, full insert sequence /DEF=Oryza sativa (japonica cultivar-group) cDNA clone:J023048N01, full insert sequence. /FL=gb:AK070300.1 /REP_ORG=O. sativa	AK070300.1	---	---	---	chr09|11979:22712800-22716059 (+) // 99.81 //	---	---	---	full length	---	---	---	---	---	---	---	---	---	---	---	---	---	---	---	---	---	---	---	---	This probe set was annotated using the Matching Probes based pipeline to a Entrez Gene identifier using 1 transcripts. // false // Matching Probes // A	NM_001070511(11)	LOC_Os09g39570.1 // Beta-amylase, putative, expressed // tigr_pseudomol_4 // 11 // --- /// NM_001070511 // Oryza sativa (japonica cultivar-group) Os09g0569200 (Os09g0569200) mRNA, complete cds. // refseq // 11 // ---	---
11	2.1	1.3	2.8	I	7.8e-05	gb:AU166923 DB_XREF=gi:12405322 DB_XREF=AU166923 CLONE=C53156 TID=Os.6042.1 CNT=9 FEA=EST TIER=ConsEnd STK=1 UG=Os.6042 UG_TITLE=Transcribed sequences REP_ORG=O. sativa	Rice Array	Oryza sativa	2008-03-17	Consensus sequence	GenBank	Os.6042.1	gb:AU166923 /DB_XREF=gi:12405322 /DB_XREF=AU166923 /CLONE=C53156 /TID=Os.6042.1 /CNT=9 /FEA=EST /TIER=ConsEnd /STK=1 /UG=Os.6042 /UG_TITLE=Transcribed sequences /REP_ORG=O. sativa	AU166923	---	---	---	chr07|11977:14822367-14822753 (-) // 98.97 //	---	---	---	---	---	---	---	---	---	---	---	---	---	---	---	---	---	---	---	---	---	---	LOC_Os07g25810.1 // span:7-29 // numtm:1	---	This probe set was annotated using the Matching Probes based pipeline to a TIGR Rice Pseudomolecules v4 identifier using 1 transcripts. // false // Matching Probes // A	LOC_Os07g25810.1(11)	LOC_Os07g25810.1 // transposon protein, putative, CACTA, En/Spm sub-class, expressed // tigr_pseudomol_4 // 11 // ---	---
11	2	1.7	2.2	I	2e-05	gb:AK063544.1 DB_XREF=gi:32973562 TID=Os.11840.1 CNT=14 FEA=FLmRNA TIER=FL STK=0 UG=Os.11840 UG_TITLE=(japonica cultivar-group) cDNA clone:J013114F06, full insert sequence DEF=Oryza sativa (japonica cultivar-group) cDNA clone:001-117-D01, full insert sequence. FL=gb:AK072067.1 gb:AK063544.1 REP_ORG=O. sativa	Rice Array	Oryza sativa	2008-03-17	Consensus sequence	GenBank	Os.11840.1	gb:AK063544.1 /DB_XREF=gi:32973562 /TID=Os.11840.1 /CNT=14 /FEA=FLmRNA /TIER=FL /STK=0 /UG=Os.11840 /UG_TITLE=(japonica cultivar-group) cDNA clone:J013114F06, full insert sequence /DEF=Oryza sativa (japonica cultivar-group) cDNA clone:001-117-D01, full insert sequence. /FL=gb:AK072067.1 gb:AK063544.1 /REP_ORG=O. sativa	AK063544.1	---	---	---	chr06|11976:23874410-23878968 (-) // 99.58 //	---	---	---	full length	---	---	---	---	---	---	---	---	---	---	---	---	---	---	---	---	---	---	---	---	This probe set was annotated using the Matching Probes based pipeline to a Entrez Gene identifier using 1 transcripts. // false // Matching Probes // A	NM_001064548(9)	LOC_Os06g40120.1 // IDS4, putative, expressed // tigr_pseudomol_4 // 11 // --- /// NM_001064548 // Oryza sativa (japonica cultivar-group) Os06g0603600 (Os06g0603600) mRNA, complete cds. // refseq // 9 // ---	---
11	2	1.7	2.3	I	2e-05	gb:AK061425.1 DB_XREF=gi:32971443 TID=Os.17918.1 CNT=17 FEA=FLmRNA TIER=FL STK=3 UG=Os.17918 UG_TITLE=(japonica cultivar-group) cDNA clone:006-306-G05, full insert sequence DEF=Oryza sativa (japonica cultivar-group) cDNA clone:006-306-G05, full insert sequence. FL=gb:AK061425.1 REP_ORG=O. sativa	Rice Array	Oryza sativa	2008-03-17	Consensus sequence	GenBank	Os.17918.1	gb:AK061425.1 /DB_XREF=gi:32971443 /TID=Os.17918.1 /CNT=17 /FEA=FLmRNA /TIER=FL /STK=3 /UG=Os.17918 /UG_TITLE=(japonica cultivar-group) cDNA clone:006-306-G05, full insert sequence /DEF=Oryza sativa (japonica cultivar-group) cDNA clone:006-306-G05, full insert sequence. /FL=gb:AK061425.1 /REP_ORG=O. sativa	AK061425.1	---	---	---	chr03|11973:9400750-9401976 (-) // 98.0 //	---	---	---	full length	---	---	---	---	---	---	---	---	---	---	---	---	---	---	---	---	---	---	---	---	This probe set was annotated using the Matching Probes based pipeline to a Entrez Gene identifier using 1 transcripts. // false // Matching Probes // A	NM_001056256(11)	LOC_Os03g16950.1 // 33 kDa secretory protein, putative, expressed // tigr_pseudomol_4 // 11 // --- /// NM_001056256 // Oryza sativa (japonica cultivar-group) Os03g0277600 (Os03g0277600) mRNA, complete cds. // refseq // 11 // ---	---
11	2	0.6	3.4	I	0.000307	gb:AK065331.1 DB_XREF=gi:32975349 TID=Os.23113.1 CNT=15 FEA=FLmRNA TIER=FL+Stack STK=7 UG=Os.23113 UG_TITLE=(japonica cultivar-group) cDNA clone:J013051M03, full insert sequence DEF=Oryza sativa (japonica cultivar-group) cDNA clone:J013000M22, full insert sequence. FL=gb:AK065331.1 gb:AK066084.1 REP_ORG=O. sativa	Rice Array	Oryza sativa	2008-03-17	Consensus sequence	GenBank	Os.23113.1	gb:AK065331.1 /DB_XREF=gi:32975349 /TID=Os.23113.1 /CNT=15 /FEA=FLmRNA /TIER=FL+Stack /STK=7 /UG=Os.23113 /UG_TITLE=(japonica cultivar-group) cDNA clone:J013051M03, full insert sequence /DEF=Oryza sativa (japonica cultivar-group) cDNA clone:J013000M22, full insert sequence. /FL=gb:AK065331.1 gb:AK066084.1 /REP_ORG=O. sativa	AK065331.1	---	---	---	chr04|11974:20753675-20761541 (-) // 98.56 //	---	---	---	full length	---	---	---	---	---	---	---	---	---	---	---	---	---	---	---	---	---	---	---	---	This probe set was annotated using the Matching Probes based pipeline to a Entrez Gene identifier using 1 transcripts. // false // Matching Probes // A	NM_001059332(11)	AK066084 // Oryza sativa (japonica cultivar-group) cDNA clone:J013051M03, full insert sequence. // gb // 11 // --- /// LOC_Os04g34610.1 // expressed protein // tigr_pseudomol_4 // 11 // --- /// NM_001059332 // Oryza sativa (japonica cultivar-group) Os04g0423600 (Os04g0423600) mRNA, complete cds. // refseq // 11 // ---	---
11	2	1.2	2.8	I	0.000307	gb:AK067665.1 DB_XREF=gi:32977683 TID=Os.27035.1 CNT=23 FEA=FLmRNA TIER=FL+Stack STK=8 UG=Os.27035 UG_TITLE=(japonica cultivar-group) putative peptidylprolyl isomerase (P0468H06.11), mRNA DEF=Oryza sativa (japonica cultivar-group) cDNA clone:J013116C16, full insert sequence. FL=gb:AK062187.1 gb:AK067665.1 gb:AK061446.1 gb:AK099552.1 REP_ORG=O. sativa	Rice Array	Oryza sativa	2008-03-17	Consensus sequence	GenBank	Os.27035.1	gb:AK067665.1 /DB_XREF=gi:32977683 /TID=Os.27035.1 /CNT=23 /FEA=FLmRNA /TIER=FL+Stack /STK=8 /UG=Os.27035 /UG_TITLE=(japonica cultivar-group) putative peptidylprolyl isomerase (P0468H06.11), mRNA /DEF=Oryza sativa (japonica cultivar-group) cDNA clone:J013116C16, full insert sequence. /FL=gb:AK062187.1 gb:AK067665.1 gb:AK061446.1 gb:AK099552.1 /REP_ORG=O. sativa	AK067665.1	---	---	---	chr01|11971:21741841-21768294 (+) // 99.15 //	---	---	---	full length	---	---	---	---	---	---	---	---	---	---	---	---	---	---	---	---	---	---	---	---	This probe set was annotated using the Matching Probes based pipeline to a Entrez Gene identifier using 1 transcripts. // false // Matching Probes // A	NM_001049889(11)	LOC_Os01g38229.2 // peptidyl-prolyl cis-trans isomerase, FKBP-type family protein, expressed // tigr_pseudomol_4 // 11 // --- /// LOC_Os01g38229.3 // peptidyl-prolyl cis-trans isomerase, FKBP-type family protein, expressed // tigr_pseudomol_4 // 11 // --- /// NM_001049889 // Oryza sativa (japonica cultivar-group) Os01g0563000 (Os01g0563000) mRNA, complete cds. // refseq // 11 // ---	LOC_Os01g38229.1 // tigr_pseudomol_4 // 8 // Cross Hyb Matching Probes
11	2	1.7	2.3	I	2.7e-05	gb:AK071889.1 DB_XREF=gi:32981912 TID=Os.27755.1 CNT=36 FEA=FLmRNA TIER=FL+Stack STK=23 UG=Os.27755 UG_TITLE=(japonica cultivar-group) cDNA clone:J013047P11, full insert sequence DEF=Oryza sativa (japonica cultivar-group) cDNA clone:J013047P08, full insert sequence. FL=gb:AK071889.1 gb:AK098943.1 REP_ORG=O. sativa	Rice Array	Oryza sativa	2008-03-17	Consensus sequence	GenBank	Os.27755.1	gb:AK071889.1 /DB_XREF=gi:32981912 /TID=Os.27755.1 /CNT=36 /FEA=FLmRNA /TIER=FL+Stack /STK=23 /UG=Os.27755 /UG_TITLE=(japonica cultivar-group) cDNA clone:J013047P11, full insert sequence /DEF=Oryza sativa (japonica cultivar-group) cDNA clone:J013047P08, full insert sequence. /FL=gb:AK071889.1 gb:AK098943.1 /REP_ORG=O. sativa	AK071889.1	---	---	---	chr07|11977:21278620-21280932 (-) // 99.95 //	---	---	---	full length	---	---	A6MZB8	---	---	---	---	---	---	---	---	---	---	---	---	0016787 // hydrolase activity // inferred from electronic annotation	---	---	LOC_Os07g35560.1 // span:4-23,30-49 // numtm:2 /// NP_001059888.1 // span:4-23,30-49 // numtm:2	---	This probe set was annotated using the Matching Probes based pipeline to a Entrez Gene identifier using 1 transcripts. // false // Matching Probes // A	NM_001066423(11)	LOC_Os07g35560.1 // Glycosyl hydrolases family 17 protein, expressed // tigr_pseudomol_4 // 11 // --- /// LOC_Os07g35560.2 // Glycosyl hydrolases family 17 protein, expressed // tigr_pseudomol_4 // 11 // --- /// LOC_Os07g35560.3 // Glycosyl hydrolases family 17 protein, expressed // tigr_pseudomol_4 // 11 // --- /// NM_001066423 // Oryza sativa (japonica cultivar-group) Os07g0539900 (Os07g0539900…	EF575750 // gb_htc // 2 // Cross Hyb Matching Probes
11	2	1.3	2.8	I	0.000114	gb:AK058343.1 DB_XREF=gi:32968361 TID=Os.49291.1 CNT=1 FEA=FLmRNA TIER=FL STK=1 UG=Os.49291 UG_TITLE=(japonica cultivar-group) cDNA clone:001-014-D10, full insert sequence DEF=Oryza sativa (japonica cultivar-group) cDNA clone:001-014-D10, full insert sequence. FL=gb:AK058343.1 REP_ORG=O. sativa	Rice Array	Oryza sativa	2008-03-17	Consensus sequence	GenBank	Os.49291.1	gb:AK058343.1 /DB_XREF=gi:32968361 /TID=Os.49291.1 /CNT=1 /FEA=FLmRNA /TIER=FL /STK=1 /UG=Os.49291 /UG_TITLE=(japonica cultivar-group) cDNA clone:001-014-D10, full insert sequence /DEF=Oryza sativa (japonica cultivar-group) cDNA clone:001-014-D10, full insert sequence. /FL=gb:AK058343.1 /REP_ORG=O. sativa	AK058343.1	---	---	---	chr01|11971:10330410-10331153 (+) // 100.0 //	---	---	---	full length	---	---	---	---	---	---	---	---	---	---	---	---	---	---	---	---	---	---	---	---	This probe set was annotated using the Matching Probes based pipeline to a Entrez Gene identifier using 1 transcripts. // false // Matching Probes // A	NM_001049314(11)	NM_001049314 // Oryza sativa (japonica cultivar-group) Os01g0287400 (Os01g0287400) mRNA, partial cds. // refseq // 11 // ---	LOC_Os03g39560.1 // tigr_pseudomol_4 // 3 // Cross Hyb Matching Probes /// LOC_Os11g38760.1 // tigr_pseudomol_4 // 2 // Cross Hyb Matching Probes /// CT827989 // gb // 8 // Cross Hyb Matching Probes
11	2	1.3	2.7	I	3e-05	gb:AK073222.1 DB_XREF=gi:32983245 TID=Os.5152.1 CNT=4 FEA=FLmRNA TIER=FL STK=1 UG=Os.5152 UG_TITLE=(japonica cultivar-group) cDNA clone:J033024D09, full insert sequence DEF=Oryza sativa (japonica cultivar-group) cDNA clone:J033024D09, full insert sequence. FL=gb:AK073222.1 REP_ORG=O. sativa	Rice Array	Oryza sativa	2008-03-17	Consensus sequence	GenBank	Os.5152.1	gb:AK073222.1 /DB_XREF=gi:32983245 /TID=Os.5152.1 /CNT=4 /FEA=FLmRNA /TIER=FL /STK=1 /UG=Os.5152 /UG_TITLE=(japonica cultivar-group) cDNA clone:J033024D09, full insert sequence /DEF=Oryza sativa (japonica cultivar-group) cDNA clone:J033024D09, full insert sequence. /FL=gb:AK073222.1 /REP_ORG=O. sativa	AK073222.1	---	---	---	chr11|11981:2419506-2422283 (-) // 99.94 //	---	---	---	full length	---	---	---	---	---	---	---	---	---	---	---	---	---	---	---	---	---	---	LOC_Os11g05400.1 // span:27-49 // numtm:1	---	This probe set was annotated using the Matching Probes based pipeline to a Entrez Gene identifier using 1 transcripts. // false // Matching Probes // A	NM_001072301(9)	LOC_Os11g05400.1 // Ser/Thr protein phosphatase family protein, expressed // tigr_pseudomol_4 // 11 // --- /// NM_001072301 // Oryza sativa (japonica cultivar-group) Os11g0151700 (Os11g0151700) mRNA, complete cds. // refseq // 9 // ---	---
11	2	1	2.9	I	0.000551	gb:AK102552.1 DB_XREF=gi:32987761 TID=Os.554.1 CNT=8 FEA=FLmRNA TIER=FL STK=2 UG=Os.554 UG_TITLE=(japonica cultivar-group) P0013F10.10 (P0013F10.10), mRNA DEF=Oryza sativa (japonica cultivar-group) cDNA clone:J033097C16, full insert sequence. FL=gb:AK102552.1 gb:AK064369.1 REP_ORG=O. sativa	Rice Array	Oryza sativa	2008-03-17	Consensus sequence	GenBank	Os.554.1	gb:AK102552.1 /DB_XREF=gi:32987761 /TID=Os.554.1 /CNT=8 /FEA=FLmRNA /TIER=FL /STK=2 /UG=Os.554 /UG_TITLE=(japonica cultivar-group) P0013F10.10 (P0013F10.10), mRNA /DEF=Oryza sativa (japonica cultivar-group) cDNA clone:J033097C16, full insert sequence. /FL=gb:AK102552.1 gb:AK064369.1 /REP_ORG=O. sativa	AK102552.1	---	---	---	chr01|11971:3935932-3939207 (-) // 99.96 //	---	---	---	full length	---	---	---	---	---	---	---	---	---	---	---	---	---	---	---	---	---	---	---	---	This probe set was annotated using the Matching Probes based pipeline to a Entrez Gene identifier using 1 transcripts. // false // Matching Probes // A	NM_001048717(11)	LOC_Os01g08150.1 // expressed protein // tigr_pseudomol_4 // 11 // --- /// NM_001048717 // Oryza sativa (japonica cultivar-group) Os01g0176500 (Os01g0176500) mRNA, complete cds. // refseq // 11 // ---	NM_001048716 // refseq // 1 // Negative Strand Matching Probes
11	2	1.3	2.8	I	0.000241	tigr:9634.m02278 TID=OsAffx.27781.1 CNT=1 FEA=mRNA TIER=ConsEnd STK=0 NOTE=sequence(s) not in UniGene DEF=amine oxidase REP_ORG=O. sativa	Rice Array	Oryza sativa	2008-03-17	Consensus sequence	The Institute for Genomic Research	OsAffx.27781.1	tigr:9634.m02278 /TID=OsAffx.27781.1 /CNT=1 /FEA=mRNA /TIER=ConsEnd /STK=0 /NOTE=sequence(s) not in UniGene /DEF=amine oxidase /REP_ORG=O. sativa	9634.m02278	---	---	---	chr06|11976:13497672-13500215 (+) // 100.0 //	---	---	---	full length	---	---	---	---	---	---	---	---	---	---	---	---	---	---	---	---	---	---	LOC_Os06g23140.1 // span:5-27 // numtm:1 /// NP_001057560.1 // span:5-27 // numtm:1	---	This probe set was annotated using the Matching Probes based pipeline to a Entrez Gene identifier using 1 transcripts. // false // Matching Probes // A	NM_001064095(11)	LOC_Os06g23140.1 // Copper amine oxidase, enzyme domain containing protein // tigr_pseudomol_4 // 11 // --- /// NM_001064095 // Oryza sativa (japonica cultivar-group) Os06g0338700 (Os06g0338700) mRNA, complete cds. // refseq // 11 // ---	---
11	1.9	1.6	2.2	I	2.3e-05	gb:CB652199 DB_XREF=gi:29655924 DB_XREF=OSJNEc01N10.r CLONE=OSJNEc01N10 TID=Os.10580.1 CNT=5 FEA=mRNA TIER=ConsEnd STK=1 UG=Os.10580 UG_TITLE=(japonica cultivar-group) P0702H08.27 (P0702H08.27), mRNA REP_ORG=O. sativa	Rice Array	Oryza sativa	2008-03-17	Consensus sequence	GenBank	Os.10580.1	gb:CB652199 /DB_XREF=gi:29655924 /DB_XREF=OSJNEc01N10.r /CLONE=OSJNEc01N10 /TID=Os.10580.1 /CNT=5 /FEA=mRNA /TIER=ConsEnd /STK=1 /UG=Os.10580 /UG_TITLE=(japonica cultivar-group) P0702H08.27 (P0702H08.27), mRNA /REP_ORG=O. sativa	CB652199	---	---	---	chr01|11971:19526931-19528126 (-) // 99.16 //	---	---	---	full length	---	---	---	---	---	---	---	---	---	---	---	---	---	---	---	---	---	---	LOC_Os01g34790.1 // span:10-32,39-61 // numtm:2	---	This probe set was annotated using the Genome Target Overlap based pipeline to a Entrez Gene identifier using 1 transcripts. // false // Genome Target Overlap // B	NM_001049782	LOC_Os01g34790.1 // expressed protein // tigr_pseudomol_4 // 10 // ---	NM_001049782 // refseq // 3 // Cross Hyb Matching Probes
11	1.9	0.4	3.5	I	0.001651	gb:NM_190058.1 DB_XREF=gi:34907199 GEN=P0492G09.20 TID=Os.23695.3 CNT=1 FEA=mRNA TIER=ConsEnd STK=0 UG=Os.23695 UG_TITLE=(japonica cultivar-group) P0492G09.20 (P0492G09.20), mRNA DEF=Oryza sativa (japonica cultivar-group) P0492G09.20 (P0492G09.20), mRNA. REP_ORG=O. sativa	Rice Array	Oryza sativa	2008-03-17	Consensus sequence	GenBank	Os.23695.3	gb:NM_190058.1 /DB_XREF=gi:34907199 /GEN=P0492G09.20 /TID=Os.23695.3 /CNT=1 /FEA=mRNA /TIER=ConsEnd /STK=0 /UG=Os.23695 /UG_TITLE=(japonica cultivar-group) P0492G09.20 (P0492G09.20), mRNA /DEF=Oryza sativa (japonica cultivar-group) P0492G09.20 (P0492G09.20), mRNA. /REP_ORG=O. sativa	NM_190058.1	---	---	---	chr01|11971:41394157-41400200 (-) // 100.0 //	---	---	---	full length	---	---	---	---	---	---	---	---	---	---	---	---	---	---	---	---	---	---	---	---	This probe set was annotated using the Matching Probes based pipeline to a Entrez Gene identifier using 1 transcripts. // false // Matching Probes // A	NM_001051856(11)	AK106484 // Oryza sativa (japonica cultivar-group) cDNA clone:002-104-G12, full insert sequence. // gb // 11 // --- /// LOC_Os01g70950.1 // sperm protein SSP411, putative, expressed // tigr_pseudomol_4 // 11 // --- /// NM_001051856 // Oryza sativa (japonica cultivar-group) Os01g0935600 (Os01g0935600) mRNA, partial cds. // refseq // 11 // ---	---
11	1.9	1.4	2.5	I	0.000492	gb:AK062633.1 DB_XREF=gi:32972651 TID=Os.51356.1 CNT=1 FEA=FLmRNA TIER=FL STK=1 UG=Os.51356 UG_TITLE=(japonica cultivar-group) cDNA clone:001-105-C11, full insert sequence DEF=Oryza sativa (japonica cultivar-group) cDNA clone:001-105-C11, full insert sequence. FL=gb:AK062633.1 REP_ORG=O. sativa	Rice Array	Oryza sativa	2008-03-17	Consensus sequence	GenBank	Os.51356.1	gb:AK062633.1 /DB_XREF=gi:32972651 /TID=Os.51356.1 /CNT=1 /FEA=FLmRNA /TIER=FL /STK=1 /UG=Os.51356 /UG_TITLE=(japonica cultivar-group) cDNA clone:001-105-C11, full insert sequence /DEF=Oryza sativa (japonica cultivar-group) cDNA clone:001-105-C11, full insert sequence. /FL=gb:AK062633.1 /REP_ORG=O. sativa	AK062633.1	Os.51356	Os.51356	---	chr02|11972:4843984-4844460 (-) // 100.0 //	CDNA clone:001-105-C11, full insert sequence	---	---	---	---	---	---	---	---	---	---	---	---	---	---	---	---	---	---	---	---	---	---	---	This probe set was annotated using the Matching Probes based pipeline to a UniGene identifier using 1 transcripts. // false // Matching Probes // A	AK062633(11)	AK062633 // Oryza sativa (japonica cultivar-group) cDNA clone:001-105-C11, full insert sequence. // gb // 11 // ---	---
11	1.9	0.9	3	I	2e-05	gb:AK109771.1 DB_XREF=gi:32994980 TID=Os.56287.1 CNT=2 FEA=FLmRNA TIER=FL STK=1 UG=Os.56287 UG_TITLE=(japonica cultivar-group) cDNA clone:002-147-A08, full insert sequence DEF=Oryza sativa (japonica cultivar-group) cDNA clone:002-147-A08, full insert sequence. FL=gb:AK109771.1 REP_ORG=O. sativa	Rice Array	Oryza sativa	2008-03-17	Consensus sequence	GenBank	Os.56287.1	gb:AK109771.1 /DB_XREF=gi:32994980 /TID=Os.56287.1 /CNT=2 /FEA=FLmRNA /TIER=FL /STK=1 /UG=Os.56287 /UG_TITLE=(japonica cultivar-group) cDNA clone:002-147-A08, full insert sequence /DEF=Oryza sativa (japonica cultivar-group) cDNA clone:002-147-A08, full insert sequence. /FL=gb:AK109771.1 /REP_ORG=O. sativa	AK109771.1	---	---	---	chr04|11974:27348728-27351354 (+) // 99.9 //	---	---	---	full length	---	---	---	---	---	---	---	---	---	---	---	---	---	---	---	---	---	---	---	---	This probe set was annotated using the Matching Probes based pipeline to a Entrez Gene identifier using 1 transcripts. // false // Matching Probes // A	NM_001060026(10)	LOC_Os04g46470.1 // dioxygenase, putative, expressed // tigr_pseudomol_4 // 10 // --- /// NM_001060026 // Oryza sativa (japonica cultivar-group) Os04g0550600 (Os04g0550600) mRNA, complete cds. // refseq // 10 // ---	---
11	1.9	1	2.9	I	6.8e-05	gb:AK060470.1 DB_XREF=gi:32970488 TID=Os.6062.1 CNT=15 FEA=FLmRNA TIER=FL STK=3 UG=Os.6062 UG_TITLE=(japonica cultivar-group) cDNA clone:001-012-E02, full insert sequence DEF=Oryza sativa (japonica cultivar-group) cDNA clone:001-012-E02, full insert sequence. FL=gb:AK060470.1 REP_ORG=O. sativa	Rice Array	Oryza sativa	2008-03-17	Consensus sequence	GenBank	Os.6062.1	gb:AK060470.1 /DB_XREF=gi:32970488 /TID=Os.6062.1 /CNT=15 /FEA=FLmRNA /TIER=FL /STK=3 /UG=Os.6062 /UG_TITLE=(japonica cultivar-group) cDNA clone:001-012-E02, full insert sequence /DEF=Oryza sativa (japonica cultivar-group) cDNA clone:001-012-E02, full insert sequence. /FL=gb:AK060470.1 /REP_ORG=O. sativa	AK060470.1	---	---	---	chr08|11978:14053318-14057682 (-) // 99.57 //	---	---	---	---	---	---	---	---	---	---	---	---	---	---	---	---	---	---	---	---	---	---	LOC_Os08g23440.1 // span:136-158,168-190,211-233,279-298,305-327,370-392,404-426,441-463,497-519,523-545,558-580 // numtm:11	---	This probe set was annotated using the Matching Probes based pipeline to a Entrez Gene identifier using 1 transcripts. // false // Matching Probes // A	NM_001068078(11)	LOC_Os08g23440.1 // cation-chloride cotransporter, putative, expressed // tigr_pseudomol_4 // 11 // --- /// NM_001068078 // Oryza sativa (japonica cultivar-group) Os08g0323700 (Os08g0323700) mRNA, partial cds. // refseq // 11 // ---	---
11	1.9	1.7	2.2	I	2e-05	gb:AK100128.1 DB_XREF=gi:32985337 TID=Os.7278.1 CNT=1 FEA=FLmRNA TIER=FL STK=1 UG=Os.7278 UG_TITLE=(japonica cultivar-group) cDNA clone:J023009E20, full insert sequence DEF=Oryza sativa (japonica cultivar-group) cDNA clone:J023009E20, full insert sequence. FL=gb:AK100128.1 REP_ORG=O. sativa	Rice Array	Oryza sativa	2008-03-17	Consensus sequence	GenBank	Os.7278.1	gb:AK100128.1 /DB_XREF=gi:32985337 /TID=Os.7278.1 /CNT=1 /FEA=FLmRNA /TIER=FL /STK=1 /UG=Os.7278 /UG_TITLE=(japonica cultivar-group) cDNA clone:J023009E20, full insert sequence /DEF=Oryza sativa (japonica cultivar-group) cDNA clone:J023009E20, full insert sequence. /FL=gb:AK100128.1 /REP_ORG=O. sativa	AK100128.1	---	---	---	chr04|11974:1692519-1697364 (+) // 98.83 //	---	---	---	full length	---	---	---	---	---	---	---	---	---	---	---	---	---	---	---	---	---	IPR000209 // Peptidase S8 and S53, subtilisin, kexin, sedolisin // 2.7E-14	---	---	This probe set was annotated using the Matching Probes based pipeline to a Entrez Gene identifier using 1 transcripts. // false // Matching Probes // A	NM_001058616(11)	AK100128 // Oryza sativa (japonica cultivar-group) cDNA clone:J023009E20, full insert sequence. // gb // 11 // --- /// LOC_Os04g03802.1 // PA domain containing protein, expressed // tigr_pseudomol_4 // 11 // --- /// NM_001058616 // Oryza sativa (japonica cultivar-group) Os04g0127200 (Os04g0127200) mRNA, partial cds. // refseq // 11 // ---	---
11	1.9	1.4	2.4	I	2e-05	gb:AK103769.1 DB_XREF=gi:32988978 TID=Os.9167.1 CNT=21 FEA=FLmRNA TIER=FL+Stack STK=7 UG=Os.9167 UG_TITLE=(japonica cultivar-group) cDNA clone:J033143J08, full insert sequence DEF=Oryza sativa (japonica cultivar-group) cDNA clone:J033143J08, full insert sequence. FL=gb:AK103769.1 REP_ORG=O. sativa	Rice Array	Oryza sativa	2008-03-17	Consensus sequence	GenBank	Os.9167.1	gb:AK103769.1 /DB_XREF=gi:32988978 /TID=Os.9167.1 /CNT=21 /FEA=FLmRNA /TIER=FL+Stack /STK=7 /UG=Os.9167 /UG_TITLE=(japonica cultivar-group) cDNA clone:J033143J08, full insert sequence /DEF=Oryza sativa (japonica cultivar-group) cDNA clone:J033143J08, full insert sequence. /FL=gb:AK103769.1 /REP_ORG=O. sativa	AK103769.1	Os.9167	Os.9167	---	chr06|11976:26553539-26559783 (+) // 99.87 //	CDNA clone:OSIGCRA112C23, full insert sequence	---	---	---	---	---	---	---	---	---	---	---	---	---	---	---	---	---	---	---	---	---	---	---	This probe set was annotated using the Matching Probes based pipeline to a UniGene identifier using 1 transcripts. // false // Matching Probes // A	AK103769(11)	AK103769 // Oryza sativa (japonica cultivar-group) cDNA clone:J033143J08, full insert sequence. // gb // 11 // ---	---
11	1.9	0.7	3.1	I	0.000966	gb:NM_191141.1 DB_XREF=gi:34909365 GEN=P0638D12.15 TID=OsAffx.2326.1 CNT=1 FEA=mRNA TIER=ConsEnd STK=0 NOTE=sequence(s) not in UniGene DEF=Oryza sativa (japonica cultivar-group) peptidase-like protein (P0638D12.15), mRNA. PROD=peptidase-like protein REP_ORG=O. sativa	Rice Array	Oryza sativa	2008-03-17	Consensus sequence	GenBank	OsAffx.2326.1	gb:NM_191141.1 /DB_XREF=gi:34909365 /GEN=P0638D12.15 /TID=OsAffx.2326.1 /CNT=1 /FEA=mRNA /TIER=ConsEnd /STK=0 /NOTE=sequence(s) not in UniGene /DEF=Oryza sativa (japonica cultivar-group) peptidase-like protein (P0638D12.15), mRNA. /PROD=peptidase-like protein /REP_ORG=O. sativa	NM_191141.1	---	---	---	chr01|11971:31249985-31254274 (-) // 100.0 //	---	---	---	full length	---	---	---	---	---	---	---	---	---	---	---	---	---	---	---	---	---	IPR007484 // Peptidase M28 // 2.5E-13	LOC_Os01g53800.1 // span:27-49 // numtm:1 /// NP_001044202.1 // span:27-49 // numtm:1	---	This probe set was annotated using the Genome Target Overlap based pipeline to a Entrez Gene identifier using 1 transcripts. // false // Genome Target Overlap // B	NM_001050737	LOC_Os01g53800.1 // Transferrin receptor-like dimerisation domain containing protein, expressed // tigr_pseudomol_4 // 0 // chr01|12001:31249985-31254274(-) /// NM_001050737 // Oryza sativa (japonica cultivar-group) Os01g0740500 (Os01g0740500) mRNA, complete cds. // refseq // 0 // chr01|12001:31249985-31254274(-)	---
11	1.9	0.3	3.5	I	0.000114	tigr:9637.m02566 TID=OsAffx.30072.1 CNT=1 FEA=mRNA TIER=ConsEnd STK=0 NOTE=sequence(s) not in UniGene DEF=expressed protein REP_ORG=O. sativa	Rice Array	Oryza sativa	2008-03-17	Consensus sequence	The Institute for Genomic Research	OsAffx.30072.1	tigr:9637.m02566 /TID=OsAffx.30072.1 /CNT=1 /FEA=mRNA /TIER=ConsEnd /STK=0 /NOTE=sequence(s) not in UniGene /DEF=expressed protein /REP_ORG=O. sativa	9637.m02566	---	---	---	chr09|11979:17644485-17647897 (+) // 100.0 //	---	---	---	full length	---	---	---	---	---	---	---	---	---	---	---	---	---	---	---	---	---	---	---	---	This probe set was annotated using the Genome Consensus/Exemplar Overlap based pipeline to a Entrez Gene identifier using 1 transcripts. // false // Genome Consensus/Exemplar Overlap // C	NM_001069949	LOC_Os09g29060.1 // expressed protein // tigr_pseudomol_4 // 0 // chr09|12009:17644485-17647500(+) /// NM_001069949 // Oryza sativa (japonica cultivar-group) Os09g0465500 (Os09g0465500) mRNA, complete cds. // refseq // 0 // chr09|12009:17644485-17647514(+)	LOC_Os09g29070.1 // tigr_pseudomol_4 // 11 // Negative Strand Matching Probes /// LOC_Os09g29070.2 // tigr_pseudomol_4 // 11 // Negative Strand Matching Probes /// NM_001069950 // refseq // 11 // Negative Strand Matching Probes
11	1.9	-0.5	4.2	I	0.001486	tigr:9633.m04700 TID=OsAffx.4673.1 CNT=1 FEA=mRNA TIER=ConsEnd STK=0 NOTE=sequence(s) not in UniGene DEF=hypothetical protein REP_ORG=O. sativa	Rice Array	Oryza sativa	2008-03-17	Consensus sequence	The Institute for Genomic Research	OsAffx.4673.1	tigr:9633.m04700 /TID=OsAffx.4673.1 /CNT=1 /FEA=mRNA /TIER=ConsEnd /STK=0 /NOTE=sequence(s) not in UniGene /DEF=hypothetical protein /REP_ORG=O. sativa	9633.m04700	---	---	---	chr05|11975:28583780-28585157 (-) // 100.0 //	---	---	---	---	---	---	---	---	---	---	---	---	---	---	---	---	---	---	---	---	---	---	---	---	This probe set was annotated using the Design Representative Id based pipeline to a The Institute for Genomic Research identifier using 1 transcripts. // false // Design Representative Id // R	9633.m04700	9633.m04700 // --- // tigr // --- // ---	LOC_Os05g49990.1 // tigr_pseudomol_4 // 7 // Negative Strand Matching Probes /// AK241149 // gb // 1 // Negative Strand Matching Probes /// NM_001062933 // refseq // 7 // Negative Strand Matching Probes
11	1.9	1.2	2.6	I	6.8e-05	tigr:9640.m02141 TID=OsAffx.7660.1 CNT=1 FEA=mRNA TIER=ConsEnd STK=0 NOTE=sequence(s) not in UniGene DEF=hypothetical protein REP_ORG=O. sativa	Rice Array	Oryza sativa	2008-03-17	Consensus sequence	The Institute for Genomic Research	OsAffx.7660.1	tigr:9640.m02141 /TID=OsAffx.7660.1 /CNT=1 /FEA=mRNA /TIER=ConsEnd /STK=0 /NOTE=sequence(s) not in UniGene /DEF=hypothetical protein /REP_ORG=O. sativa	9640.m02141	---	---	---	chr12|11982:12777780-12781456 (+) // 100.0 //	---	---	---	full length	---	---	---	---	---	---	---	---	---	---	---	---	---	---	---	---	---	---	---	---	This probe set was annotated using the Matching Probes based pipeline to a Entrez Gene identifier using 1 transcripts. // false // Matching Probes // A	NM_001073179(10)	LOC_Os12g22620.1 // Endonuclease/Exonuclease/phosphatase family protein, expressed // tigr_pseudomol_4 // 11 // --- /// NM_001073179 // Oryza sativa (japonica cultivar-group) Os12g0414900 (Os12g0414900) mRNA, complete cds. // refseq // 10 // ---	Chr05_1939 // bgi_ris // 1 // Negative Strand Matching Probes /// LOC_Os05g24110.1 // tigr_pseudomol_4 // 1 // Negative Strand Matching Probes
11	1.8	1.5	2.1	I	2e-05	gb:AK106157.1 DB_XREF=gi:32991366 TID=Os.21801.1 CNT=3 FEA=FLmRNA TIER=FL STK=1 UG=Os.21801 UG_TITLE=(japonica cultivar-group) cDNA clone:001-208-A06, full insert sequence DEF=Oryza sativa (japonica cultivar-group) cDNA clone:001-208-A06, full insert sequence. FL=gb:AK106157.1 REP_ORG=O. sativa	Rice Array	Oryza sativa	2008-03-17	Consensus sequence	GenBank	Os.21801.1	gb:AK106157.1 /DB_XREF=gi:32991366 /TID=Os.21801.1 /CNT=3 /FEA=FLmRNA /TIER=FL /STK=1 /UG=Os.21801 /UG_TITLE=(japonica cultivar-group) cDNA clone:001-208-A06, full insert sequence /DEF=Oryza sativa (japonica cultivar-group) cDNA clone:001-208-A06, full insert sequence. /FL=gb:AK106157.1 /REP_ORG=O. sativa	AK106157.1	---	---	---	chr01|11971:2068644-2070411 (+) // 99.24 //	---	---	---	full length	---	---	---	---	---	---	---	---	---	---	---	---	---	---	---	---	---	---	---	---	This probe set was annotated using the Matching Probes based pipeline to a Entrez Gene identifier using 1 transcripts. // false // Matching Probes // A	NM_001048508(11)	LOC_Os01g04620.1 // expressed protein // tigr_pseudomol_4 // 11 // --- /// NM_001048508 // Oryza sativa (japonica cultivar-group) Os01g0138800 (Os01g0138800) mRNA, complete cds. // refseq // 11 // ---	---
11	1.8	1.6	2	I	2e-05	gb:AK120474.1 DB_XREF=gi:37990097 TID=Os.25556.1 CNT=3 FEA=FLmRNA TIER=FL STK=1 UG=Os.25556 UG_TITLE=(japonica cultivar-group) cDNA clone:J013110P15, full insert sequence DEF=Oryza sativa (japonica cultivar-group) cDNA clone:J013110P15, full insert sequence. FL=gb:AK120474.1 REP_ORG=O. sativa	Rice Array	Oryza sativa	2008-03-17	Consensus sequence	GenBank	Os.25556.1	gb:AK120474.1 /DB_XREF=gi:37990097 /TID=Os.25556.1 /CNT=3 /FEA=FLmRNA /TIER=FL /STK=1 /UG=Os.25556 /UG_TITLE=(japonica cultivar-group) cDNA clone:J013110P15, full insert sequence /DEF=Oryza sativa (japonica cultivar-group) cDNA clone:J013110P15, full insert sequence. /FL=gb:AK120474.1 /REP_ORG=O. sativa	AK120474.1	---	---	---	chr08|11978:17166544-17190391 (-) // 99.84 //	---	---	---	full length	---	---	---	---	---	---	---	---	---	---	---	---	---	---	---	---	---	---	---	---	This probe set was annotated using the Matching Probes based pipeline to a Entrez Gene identifier using 1 transcripts. // false // Matching Probes // A	NM_001068194(11)	NM_001068194 // Oryza sativa (japonica cultivar-group) Os08g0371200 (Os08g0371200) mRNA, complete cds. // refseq // 11 // ---	---
11	1.8	1.5	2.1	I	2e-05	gb:AK065177.1 DB_XREF=gi:32975195 TID=Os.35907.1 CNT=9 FEA=FLmRNA TIER=FL STK=1 UG=Os.35907 UG_TITLE=(japonica cultivar-group) cDNA clone:J013002D11, full insert sequence DEF=Oryza sativa (japonica cultivar-group) cDNA clone:J013002D11, full insert sequence. FL=gb:AK065177.1 REP_ORG=O. sativa	Rice Array	Oryza sativa	2008-03-17	Consensus sequence	GenBank	Os.35907.1	gb:AK065177.1 /DB_XREF=gi:32975195 /TID=Os.35907.1 /CNT=9 /FEA=FLmRNA /TIER=FL /STK=1 /UG=Os.35907 /UG_TITLE=(japonica cultivar-group) cDNA clone:J013002D11, full insert sequence /DEF=Oryza sativa (japonica cultivar-group) cDNA clone:J013002D11, full insert sequence. /FL=gb:AK065177.1 /REP_ORG=O. sativa	AK065177.1	---	---	---	chr11|11981:19255057-19261086 (+) // 96.63 //	---	---	---	full length	---	---	---	---	---	---	---	---	---	---	---	---	---	---	---	---	---	---	LOC_Os11g33394.1 // span:424-446 // numtm:1 /// NP_001068039.1 // span:424-446 // numtm:1	---	This probe set was annotated using the Matching Probes based pipeline to a Entrez Gene identifier using 1 transcripts. // false // Matching Probes // A	NM_001074571(11)	LOC_Os11g33394.1 // expressed protein // tigr_pseudomol_4 // 11 // --- /// NM_001074571 // Oryza sativa (japonica cultivar-group) Os11g0540600 (Os11g0540600) mRNA, complete cds. // refseq // 11 // ---	---
11	1.8	1.6	2.1	I	2e-05	gb:AK064264.1 DB_XREF=gi:32974282 TID=Os.36176.1 CNT=15 FEA=FLmRNA TIER=FL STK=0 UG=Os.36176 UG_TITLE=(japonica cultivar-group) cDNA clone:002-105-D10, full insert sequence DEF=Oryza sativa (japonica cultivar-group) cDNA clone:002-105-D10, full insert sequence. FL=gb:AK064264.1 REP_ORG=O. sativa	Rice Array	Oryza sativa	2008-03-17	Consensus sequence	GenBank	Os.36176.1	gb:AK064264.1 /DB_XREF=gi:32974282 /TID=Os.36176.1 /CNT=15 /FEA=FLmRNA /TIER=FL /STK=0 /UG=Os.36176 /UG_TITLE=(japonica cultivar-group) cDNA clone:002-105-D10, full insert sequence /DEF=Oryza sativa (japonica cultivar-group) cDNA clone:002-105-D10, full insert sequence. /FL=gb:AK064264.1 /REP_ORG=O. sativa	AK064264.1	---	---	---	chr03|11973:30022082-30022938 (+) // 100.0 //	---	---	---	full length	---	---	---	---	---	---	---	---	---	---	---	---	---	---	---	---	---	---	---	---	This probe set was annotated using the Matching Probes based pipeline to a Entrez Gene identifier using 1 transcripts. // false // Matching Probes // A	NM_001057711(10)	NM_001057711 // Oryza sativa (japonica cultivar-group) Os03g0734000 (Os03g0734000) mRNA, complete cds. // refseq // 10 // ---	LOC_Os03g52360.1 // tigr_pseudomol_4 // 2 // Cross Hyb Matching Probes
11	1.8	0.5	3.1	I	0.000273	gb:CB655576 DB_XREF=gi:29659301 DB_XREF=OSJNEc09C07.r CLONE=OSJNEc09C07 TID=Os.47706.2 CNT=1 FEA=EST TIER=ConsEnd STK=1 UG=Os.47706 UG_TITLE=Transcribed sequence with weak similarity to protein ref:NP_567725.1 (A.thaliana) putative protein (Arabidopsis thaliana) REP_ORG=O. sativa	Rice Array	Oryza sativa	2008-03-17	Consensus sequence	GenBank	Os.47706.2	gb:CB655576 /DB_XREF=gi:29659301 /DB_XREF=OSJNEc09C07.r /CLONE=OSJNEc09C07 /TID=Os.47706.2 /CNT=1 /FEA=EST /TIER=ConsEnd /STK=1 /UG=Os.47706 /UG_TITLE=Transcribed sequence with weak similarity to protein ref:NP_567725.1 (A.thaliana) putative protein (Arabidopsis thaliana) /REP_ORG=O. sativa	CB655576	---	---	---	chr10|11980:1525417-1526155 (-) // 99.73 //	---	---	---	full length	---	---	---	---	---	---	---	---	---	---	---	---	---	---	---	---	---	---	LOC_Os10g03570.1 // span:685-707 // numtm:1	---	This probe set was annotated using the Genome Target Overlap based pipeline to a Entrez Gene identifier using 1 transcripts. // false // Genome Target Overlap // B	NM_001070607	LOC_Os10g03570.1 // NB-ARC domain containing protein // tigr_pseudomol_4 // 0 // chr10|12010:1524941-1530551(-) /// NM_001070607 // Oryza sativa (japonica cultivar-group) Os10g0124300 (Os10g0124300) mRNA, complete cds. // refseq // 0 // chr10|12010:1525934-1530551(-)	---
11	1.8	1.5	2	I	2e-05	gb:AK111457.1 DB_XREF=gi:32996666 TID=Os.53661.1 CNT=2 FEA=FLmRNA TIER=FL STK=2 UG=Os.53661 UG_TITLE=(japonica cultivar-group) cDNA clone:002-183-C07, full insert sequence DEF=Oryza sativa (japonica cultivar-group) cDNA clone:002-183-C07, full insert sequence. FL=gb:AK111457.1 gb:AK073814.1 REP_ORG=O. sativa	Rice Array	Oryza sativa	2008-03-17	Consensus sequence	GenBank	Os.53661.1	gb:AK111457.1 /DB_XREF=gi:32996666 /TID=Os.53661.1 /CNT=2 /FEA=FLmRNA /TIER=FL /STK=2 /UG=Os.53661 /UG_TITLE=(japonica cultivar-group) cDNA clone:002-183-C07, full insert sequence /DEF=Oryza sativa (japonica cultivar-group) cDNA clone:002-183-C07, full insert sequence. /FL=gb:AK111457.1 gb:AK073814.1 /REP_ORG=O. sativa	AK111457.1	---	---	---	chr11|11981:13548290-13552225 (-) // 100.0 //	---	---	---	full length	---	---	---	---	---	---	---	---	---	---	---	---	---	---	---	---	---	IPR005834 // Haloacid dehalogenase-like hydrolase // 5.8E-8	---	---	This probe set was annotated using the Matching Probes based pipeline to a Entrez Gene identifier using 1 transcripts. // false // Matching Probes // A	NM_001074334(11)	LOC_Os11g24630.1 // HAD-superfamily phosphatase, subfamily IIIC containing protein, expressed // tigr_pseudomol_4 // 11 // --- /// NM_001074334 // Oryza sativa (japonica cultivar-group) Os11g0434000 (Os11g0434000) mRNA, complete cds. // refseq // 11 // ---	---
11	1.8	0.8	2.7	I	8.8e-05	gb:AK107437.1 DB_XREF=gi:32992646 TID=Os.55081.1 CNT=1 FEA=FLmRNA TIER=FL STK=1 UG=Os.55081 UG_TITLE=(japonica cultivar-group) cDNA clone:002-128-B01, full insert sequence DEF=Oryza sativa (japonica cultivar-group) cDNA clone:002-128-B01, full insert sequence. FL=gb:AK107437.1 REP_ORG=O. sativa	Rice Array	Oryza sativa	2008-03-17	Consensus sequence	GenBank	Os.55081.1	gb:AK107437.1 /DB_XREF=gi:32992646 /TID=Os.55081.1 /CNT=1 /FEA=FLmRNA /TIER=FL /STK=1 /UG=Os.55081 /UG_TITLE=(japonica cultivar-group) cDNA clone:002-128-B01, full insert sequence /DEF=Oryza sativa (japonica cultivar-group) cDNA clone:002-128-B01, full insert sequence. /FL=gb:AK107437.1 /REP_ORG=O. sativa	AK107437.1	---	---	---	chr11|11981:23659252-23660610 (+) // 100.0 //	---	---	---	full length	---	---	---	---	---	---	---	---	---	---	---	---	---	---	---	---	---	---	---	---	This probe set was annotated using the Matching Probes based pipeline to a Entrez Gene identifier using 1 transcripts. // false // Matching Probes // A	NM_001074822(11)	LOC_Os11g40480.1 // expressed protein // tigr_pseudomol_4 // 11 // --- /// NM_001074822 // Oryza sativa (japonica cultivar-group) Os11g0619800 (Os11g0619800) mRNA, partial cds. // refseq // 11 // ---	---
11	1.8	0.9	2.6	I	0.000214	gb:AK111334.1 DB_XREF=gi:32996543 TID=Os.55618.1 CNT=3 FEA=FLmRNA TIER=FL STK=1 UG=Os.55618 UG_TITLE=(japonica cultivar-group) cDNA clone:002-181-E11, full insert sequence DEF=Oryza sativa (japonica cultivar-group) cDNA clone:002-181-E11, full insert sequence. FL=gb:AK111334.1 gb:AK108426.1 REP_ORG=O. sativa	Rice Array	Oryza sativa	2008-03-17	Consensus sequence	GenBank	Os.55618.1	gb:AK111334.1 /DB_XREF=gi:32996543 /TID=Os.55618.1 /CNT=3 /FEA=FLmRNA /TIER=FL /STK=1 /UG=Os.55618 /UG_TITLE=(japonica cultivar-group) cDNA clone:002-181-E11, full insert sequence /DEF=Oryza sativa (japonica cultivar-group) cDNA clone:002-181-E11, full insert sequence. /FL=gb:AK111334.1 gb:AK108426.1 /REP_ORG=O. sativa	AK111334.1	---	---	---	chr07|11977:22425966-22427944 (+) // 99.95 //	---	---	---	full length	---	---	---	---	---	---	---	---	---	---	---	---	---	---	---	---	---	---	LOC_Os07g37454.1 // span:37-59,69-91,98-120,125-147,160-179,184-206 // numtm:6 /// NP_001059987.1 // span:7-26,31-53 // numtm:2	---	This probe set was annotated using the Matching Probes based pipeline to a Entrez Gene identifier using 1 transcripts. // false // Matching Probes // A	NM_001066522(11)	LOC_Os07g37454.1 // Organic cation transporter 3, putative, expressed // tigr_pseudomol_4 // 11 // --- /// NM_001066522 // Oryza sativa (japonica cultivar-group) Os07g0561800 (Os07g0561800) mRNA, partial cds. // refseq // 11 // ---	---
11	1.8	1.6	2.1	I	0.000101	gb:AK103898.1 DB_XREF=gi:32989107 TID=Os.7144.2 CNT=5 FEA=FLmRNA TIER=FL STK=2 UG=Os.7144 UG_TITLE=(japonica cultivar-group) mRNA for orthophosphate dikinase, complete cds DEF=Oryza sativa (japonica cultivar-group) cDNA clone:J033150I16, full insert sequence. FL=gb:AK103898.1 gb:AK101783.1 REP_ORG=O. sativa	Rice Array	Oryza sativa	2008-03-17	Consensus sequence	GenBank	Os.7144.2	gb:AK103898.1 /DB_XREF=gi:32989107 /TID=Os.7144.2 /CNT=5 /FEA=FLmRNA /TIER=FL /STK=2 /UG=Os.7144 /UG_TITLE=(japonica cultivar-group) mRNA for orthophosphate dikinase, complete cds /DEF=Oryza sativa (japonica cultivar-group) cDNA clone:J033150I16, full insert sequence. /FL=gb:AK103898.1 gb:AK101783.1 /REP_ORG=O. sativa	AK103898.1	---	---	---	chr05|11975:19635394-19643267 (-) // 99.93 //	---	---	---	full length	---	---	O24612	---	---	---	---	---	---	---	---	---	---	0016310 // phosphorylation // inferred from electronic annotation	---	0003824 // catalytic activity // inferred from electronic annotation /// 0005524 // ATP binding // inferred from electronic annotation /// 0016301 // kinase activity // inferred from electronic annotation /// 0016740 // transferase activity // inferred from electronic annotation /// 0016772 // transferase activity, transferring phosphorus-containing groups // inferred from electronic annotation /…	---	---	---	---	This probe set was annotated using the Matching Probes based pipeline to a Entrez Gene identifier using 1 transcripts. // false // Matching Probes // A	NM_001062042(11)	AJ004966 // Oryza sativa subsp. indica mRNA pyruvate orthophosphate dikinase (truncated). // gb // 10 // --- /// AK101783 // Oryza sativa (japonica cultivar-group) cDNA clone:J033065A07, full insert sequence. // gb // 11 // --- /// LOC_Os05g33570.1 // Pyruvate, phosphate dikinase, chloroplast precursor, putative, expressed // tigr_pseudomol_4 // 11 // --- /// LOC_Os05g33570.2 // Pyruvate, phospha…	---
11	1.8	1.6	2	I	2e-05	gb:AK106179.1 DB_XREF=gi:32991388 TID=Os.8673.1 CNT=5 FEA=FLmRNA TIER=FL STK=0 UG=Os.8673 UG_TITLE=(japonica cultivar-group) cDNA clone:001-208-C11, full insert sequence DEF=Oryza sativa (japonica cultivar-group) cDNA clone:001-208-C11, full insert sequence. FL=gb:AK059770.1 gb:AK106179.1 REP_ORG=O. sativa	Rice Array	Oryza sativa	2008-03-17	Consensus sequence	GenBank	Os.8673.1	gb:AK106179.1 /DB_XREF=gi:32991388 /TID=Os.8673.1 /CNT=5 /FEA=FLmRNA /TIER=FL /STK=0 /UG=Os.8673 /UG_TITLE=(japonica cultivar-group) cDNA clone:001-208-C11, full insert sequence /DEF=Oryza sativa (japonica cultivar-group) cDNA clone:001-208-C11, full insert sequence. /FL=gb:AK059770.1 gb:AK106179.1 /REP_ORG=O. sativa	AK106179.1	---	---	---	chr11|11981:11569147-11573808 (-) // 99.87 //	---	---	---	full length	---	---	---	---	---	---	---	---	---	---	---	---	---	---	---	---	---	---	---	---	This probe set was annotated using the Genome Target Overlap based pipeline to a Entrez Gene identifier using 1 transcripts. // false // Genome Target Overlap // B	NM_001074280	LOC_Os11g20090.1 // O-methyltransferase family protein, expressed // tigr_pseudomol_4 // 11 // ---	NM_001074280 // refseq // 8 // Cross Hyb Matching Probes
11	1.8	0.7	2.9	I	2.7e-05	tigr:9630.m00833 TID=OsAffx.11948.1 CNT=1 FEA=mRNA TIER=ConsEnd STK=0 NOTE=sequence(s) not in UniGene DEF=Cytochrome P450 REP_ORG=O. sativa	Rice Array	Oryza sativa	2008-03-17	Consensus sequence	The Institute for Genomic Research	OsAffx.11948.1	tigr:9630.m00833 /TID=OsAffx.11948.1 /CNT=1 /FEA=mRNA /TIER=ConsEnd /STK=0 /NOTE=sequence(s) not in UniGene /DEF=Cytochrome P450 /REP_ORG=O. sativa	9630.m00833	---	---	---	chr02|11972:4724315-4726012 (-) // 100.0 //	---	---	---	full length	---	---	---	---	---	---	---	---	---	---	---	---	---	---	---	---	---	---	LOC_Os02g09200.1 // span:7-29 // numtm:1 /// NP_001046111.1 // span:7-29 // numtm:1	---	This probe set was annotated using the Matching Probes based pipeline to a Entrez Gene identifier using 1 transcripts. // false // Matching Probes // A	NM_001052646(11)	LOC_Os02g09200.1 // Cytochrome P450 family protein, expressed // tigr_pseudomol_4 // 11 // --- /// NM_001052646 // Oryza sativa (japonica cultivar-group) Os02g0184700 (Os02g0184700) mRNA, complete cds. // refseq // 11 // ---	---
11	1.8	0.8	2.8	I	2e-05	tigr:9635.m03860 TID=OsAffx.16617.1 CNT=1 FEA=mRNA TIER=ConsEnd STK=0 NOTE=sequence(s) not in UniGene DEF=Similar to AP2 domain containing protein RAP2.11 REP_ORG=O. sativa	Rice Array	Oryza sativa	2008-03-17	Consensus sequence	The Institute for Genomic Research	OsAffx.16617.1	tigr:9635.m03860 /TID=OsAffx.16617.1 /CNT=1 /FEA=mRNA /TIER=ConsEnd /STK=0 /NOTE=sequence(s) not in UniGene /DEF=Similar to AP2 domain containing protein RAP2.11 /REP_ORG=O. sativa	9635.m03860	---	---	---	chr07|11977:23249642-23250590 (-) // 100.0 //	---	---	---	---	---	---	---	---	---	---	---	---	---	---	---	---	---	---	---	---	---	---	---	---	This probe set was annotated using the Matching Probes based pipeline to a TIGR Rice Pseudomolecules v4 identifier using 1 transcripts. // false // Matching Probes // A	LOC_Os07g38750.1(11)	LOC_Os07g38750.1 // AP2 domain containing protein // tigr_pseudomol_4 // 11 // ---	---
11	1.8	1.1	2.5	I	4e-05	tigr:9630.m02685 TID=OsAffx.24473.1 CNT=1 FEA=mRNA TIER=ConsEnd STK=0 NOTE=sequence(s) not in UniGene DEF=hypothetical protein REP_ORG=O. sativa	Rice Array	Oryza sativa	2008-03-17	Consensus sequence	The Institute for Genomic Research	OsAffx.24473.1	tigr:9630.m02685 /TID=OsAffx.24473.1 /CNT=1 /FEA=mRNA /TIER=ConsEnd /STK=0 /NOTE=sequence(s) not in UniGene /DEF=hypothetical protein /REP_ORG=O. sativa	9630.m02685	---	---	---	chr05|11975:19111119-19111442 (+) // 94.79 // /// chr03|11973:12599455-12599769 (+) // 95.14 // /// chr04|11974:11692823-11693137 (+) // 95.14 // /// chr11|11981:10694806-10695109 (+) // 92.01 // /// chr02|11972:16693440-16693728 (-) // 100.0 //	---	---	---	---	---	---	---	---	---	---	---	---	---	---	---	---	---	---	---	---	---	---	---	---	This probe set was annotated using the Design Representative Id based pipeline to a The Institute for Genomic Research identifier using 1 transcripts. // false // Design Representative Id // R	9630.m02685	9630.m02685 // --- // tigr // --- // ---	LOC_Os02g28210.1 // tigr_pseudomol_4 // 11 // Negative Strand Matching Probes /// LOC_Os05g32770.1 // tigr_pseudomol_4 // 5 // Negative Strand Matching Probes
11	1.8	0.9	2.6	I	0.001832	tigr:9635.m00807 TID=OsAffx.28346.1 CNT=1 FEA=mRNA TIER=ConsEnd STK=0 NOTE=sequence(s) not in UniGene DEF=B3 DNA binding domain, putative REP_ORG=O. sativa	Rice Array	Oryza sativa	2008-03-17	Consensus sequence	The Institute for Genomic Research	OsAffx.28346.1	tigr:9635.m00807 /TID=OsAffx.28346.1 /CNT=1 /FEA=mRNA /TIER=ConsEnd /STK=0 /NOTE=sequence(s) not in UniGene /DEF=B3 DNA binding domain, putative /REP_ORG=O. sativa	9635.m00807	---	---	---	chr07|11977:4398789-4401436 (-) // 100.0 //	---	---	---	---	---	---	---	---	---	---	---	---	---	---	---	---	---	---	---	---	---	---	---	---	This probe set was annotated using the Matching Probes based pipeline to a TIGR Rice Pseudomolecules v4 identifier using 1 transcripts. // false // Matching Probes // A	LOC_Os07g08520.1(11)	LOC_Os07g08520.1 // B3 DNA binding domain containing protein // tigr_pseudomol_4 // 11 // ---	---
11	1.8	1	2.7	I	4.6e-05	tigr:9639.m03452 TID=OsAffx.31359.1 CNT=1 FEA=mRNA TIER=ConsEnd STK=0 NOTE=sequence(s) not in UniGene DEF=hypothetical protein REP_ORG=O. sativa	Rice Array	Oryza sativa	2008-03-17	Consensus sequence	The Institute for Genomic Research	OsAffx.31359.1	tigr:9639.m03452 /TID=OsAffx.31359.1 /CNT=1 /FEA=mRNA /TIER=ConsEnd /STK=0 /NOTE=sequence(s) not in UniGene /DEF=hypothetical protein /REP_ORG=O. sativa	9639.m03452	---	---	---	chr11|11981:22074378-22075359 (-) // 100.0 //	---	---	---	full length	---	---	---	---	---	---	---	---	---	---	---	---	---	---	---	---	---	---	---	---	This probe set was annotated using the Matching Probes based pipeline to a Entrez Gene identifier using 1 transcripts. // false // Matching Probes // A	NM_001074730(10)	LOC_Os11g38060.1 // phosphoesterase family protein, putative // tigr_pseudomol_4 // 11 // --- /// NM_001074730 // Oryza sativa (japonica cultivar-group) Os11g0593000 (Os11g0593000) mRNA, complete cds. // refseq // 10 // ---	---
11	1.7	1.4	2	I	2e-05	gb:CB655994 DB_XREF=gi:29659719 DB_XREF=OSJNEc09N20.r CLONE=OSJNEc09N20 TID=Os.17299.1 CNT=45 FEA=FLmRNA TIER=Stack STK=6 UG=Os.17299 UG_TITLE=(japonica cultivar-group) cDNA clone:001-047-B04, full insert sequence FL=gb:AK103226.1 gb:AK105088.1 REP_ORG=O. sativa	Rice Array	Oryza sativa	2008-03-17	Consensus sequence	GenBank	Os.17299.1	gb:CB655994 /DB_XREF=gi:29659719 /DB_XREF=OSJNEc09N20.r /CLONE=OSJNEc09N20 /TID=Os.17299.1 /CNT=45 /FEA=FLmRNA /TIER=Stack /STK=6 /UG=Os.17299 /UG_TITLE=(japonica cultivar-group) cDNA clone:001-047-B04, full insert sequence /FL=gb:AK103226.1 gb:AK105088.1 /REP_ORG=O. sativa	CB655994	---	---	---	chr04|11974:27564419-27568042 (-) // 99.51 //	---	---	---	full length	---	---	---	---	---	---	---	---	---	---	---	---	---	---	---	---	---	---	LOC_Os04g46880.1 // span:26-48,107-129,136-158,171-193,200-222,227-249,302-324,339-361,368-387,397-419,440-462,467-489 // numtm:12 /// NP_001053515.1 // span:26-48,107-129,136-158,171-193,200-222,227-249,302-324,339-361,368-387,397-419,440-462,467-489 // numtm:12	---	This probe set was annotated using the Matching Probes based pipeline to a Entrez Gene identifier using 1 transcripts. // false // Matching Probes // A	NM_001060050(10)	LOC_Os04g46880.1 // Glycerol 3-phosphate permease, putative, expressed // tigr_pseudomol_4 // 10 // --- /// NM_001060050 // Oryza sativa (japonica cultivar-group) Os04g0555300 (Os04g0555300) mRNA, complete cds. // refseq // 10 // ---	---
11	1.7	1.5	1.9	I	2e-05	gb:AK121059.1 DB_XREF=gi:37990682 TID=Os.20230.1 CNT=6 FEA=FLmRNA TIER=FL STK=0 UG=Os.20230 UG_TITLE=(japonica cultivar-group) cDNA clone:J023056K07, full insert sequence DEF=Oryza sativa (japonica cultivar-group) cDNA clone:J023056K07, full insert sequence. FL=gb:AK121059.1 REP_ORG=O. sativa	Rice Array	Oryza sativa	2008-03-17	Consensus sequence	GenBank	Os.20230.1	gb:AK121059.1 /DB_XREF=gi:37990682 /TID=Os.20230.1 /CNT=6 /FEA=FLmRNA /TIER=FL /STK=0 /UG=Os.20230 /UG_TITLE=(japonica cultivar-group) cDNA clone:J023056K07, full insert sequence /DEF=Oryza sativa (japonica cultivar-group) cDNA clone:J023056K07, full insert sequence. /FL=gb:AK121059.1 /REP_ORG=O. sativa	AK121059.1	---	---	---	chr11|11981:22000716-22001753 (+) // 94.52 //	---	---	---	full length	---	---	---	---	---	---	---	---	---	---	---	---	---	---	---	---	---	---	LOC_Os11g37950.1 // span:7-24 // numtm:1 /// NP_001068188.1 // span:7-24 // numtm:1	---	This probe set was annotated using the Matching Probes based pipeline to a Entrez Gene identifier using 1 transcripts. // false // Matching Probes // A	NM_001074720(9)	LOC_Os11g37950.1 // Barwin, putative, expressed // tigr_pseudomol_4 // 9 // --- /// NM_001074720 // Oryza sativa (japonica cultivar-group) Os11g0592000 (Os11g0592000) mRNA, complete cds. // refseq // 9 // ---	---
11	1.7	1	2.4	I	4e-05	gb:AK109520.1 DB_XREF=gi:32994729 TID=Os.23469.1 CNT=5 FEA=FLmRNA TIER=FL STK=3 UG=Os.23469 UG_TITLE=(japonica cultivar-group) cDNA clone:002-113-G01, full insert sequence DEF=Oryza sativa (japonica cultivar-group) cDNA clone:002-113-G01, full insert sequence. FL=gb:AK109520.1 REP_ORG=O. sativa	Rice Array	Oryza sativa	2008-03-17	Consensus sequence	GenBank	Os.23469.1	gb:AK109520.1 /DB_XREF=gi:32994729 /TID=Os.23469.1 /CNT=5 /FEA=FLmRNA /TIER=FL /STK=3 /UG=Os.23469 /UG_TITLE=(japonica cultivar-group) cDNA clone:002-113-G01, full insert sequence /DEF=Oryza sativa (japonica cultivar-group) cDNA clone:002-113-G01, full insert sequence. /FL=gb:AK109520.1 /REP_ORG=O. sativa	AK109520.1	---	---	---	chr05|11975:21635563-21641304 (+) // 96.32 //	---	---	---	full length	---	---	---	---	---	---	---	---	---	---	---	---	---	---	---	---	---	IPR011616 // bZIP transcription factor, bZIP_1 // 2.1E-9 /// IPR011616 // bZIP transcription factor, bZIP_1 // 2.1E-9 /// IPR011616 // bZIP transcription factor, bZIP_1 // 2.1E-9 /// IPR011616 // bZIP transcription factor, bZIP_1 // 2.1E-9 /// IPR011616 // bZIP transcription factor, bZIP_1 // 2.1E-9 /// IPR011700 // Basic leucine zipper // 0.016 /// IPR011700 // Basic leucine zipper // 0.016 /// …	---	---	This probe set was annotated using the Matching Probes based pipeline to a Entrez Gene identifier using 1 transcripts. // false // Matching Probes // A	NM_001062213(11)	LOC_Os05g37170.1 // Transcription factor HBP-1b, putative, expressed // tigr_pseudomol_4 // 11 // --- /// LOC_Os05g37170.2 // Transcription factor HBP-1b, putative, expressed // tigr_pseudomol_4 // 11 // --- /// LOC_Os05g37170.3 // Transcription factor HBP-1b, putative, expressed // tigr_pseudomol_4 // 11 // --- /// LOC_Os05g37170.4 // Transcription factor HBP-1b, putative, expressed // tigr_pseu…	---
11	1.7	0.6	2.9	I	0.000241	gb:CB678390 DB_XREF=gi:29682115 DB_XREF=OSJNEe16F05.r CLONE=OSJNEe16F05 TID=Os.27506.1 CNT=6 FEA=EST TIER=ConsEnd STK=1 UG=Os.27506 UG_TITLE=Transcribed sequence with weak similarity to protein ref:NP_196057.1 (A.thaliana) S-adenosyl-L-methionine:salicylic acid carboxyl methyltransferase-like protein (Arabidopsis thaliana) REP_ORG=O. sativa	Rice Array	Oryza sativa	2008-03-17	Consensus sequence	GenBank	Os.27506.1	gb:CB678390 /DB_XREF=gi:29682115 /DB_XREF=OSJNEe16F05.r /CLONE=OSJNEe16F05 /TID=Os.27506.1 /CNT=6 /FEA=EST /TIER=ConsEnd /STK=1 /UG=Os.27506 /UG_TITLE=Transcribed sequence with weak similarity to protein ref:NP_196057.1 (A.thaliana) S-adenosyl-L-methionine:salicylic acid carboxyl methyltransferase-like protein (Arabidopsis thaliana) /REP_ORG=O. sativa	CB678390	---	---	---	chr11|11981:8671610-8673396 (+) // 100.0 //	---	---	---	full length	---	---	---	---	---	---	---	---	---	---	---	---	---	---	---	---	---	IPR005299 // SAM dependent carboxyl methyltransferase // 3.7E-53	---	---	This probe set was annotated using the Genome Target Overlap based pipeline to a Entrez Gene identifier using 1 transcripts. // false // Genome Target Overlap // B	NM_001074178	LOC_Os11g15340.1 // Jasmonate O-methyltransferase, putative, expressed // tigr_pseudomol_4 // 9 // --- /// LOC_Os11g15340.2 // Jasmonate O-methyltransferase, putative, expressed // tigr_pseudomol_4 // 11 // ---	NM_001074178 // refseq // 7 // Cross Hyb Matching Probes
11	1.7	0.9	2.5	I	0.001077	gb:AK064755.1 DB_XREF=gi:32974773 TID=Os.47964.1 CNT=1 FEA=FLmRNA TIER=FL STK=1 UG=Os.47964 UG_TITLE=(japonica cultivar-group) cDNA clone:002-120-G03, full insert sequence DEF=Oryza sativa (japonica cultivar-group) cDNA clone:002-120-G03, full insert sequence. FL=gb:AK064755.1 REP_ORG=O. sativa	Rice Array	Oryza sativa	2008-03-17	Consensus sequence	GenBank	Os.47964.1	gb:AK064755.1 /DB_XREF=gi:32974773 /TID=Os.47964.1 /CNT=1 /FEA=FLmRNA /TIER=FL /STK=1 /UG=Os.47964 /UG_TITLE=(japonica cultivar-group) cDNA clone:002-120-G03, full insert sequence /DEF=Oryza sativa (japonica cultivar-group) cDNA clone:002-120-G03, full insert sequence. /FL=gb:AK064755.1 /REP_ORG=O. sativa	AK064755.1	---	---	---	chr04|11974:4904091-4905546 (-) // 100.0 //	---	---	---	full length	---	---	---	---	---	---	---	---	---	---	---	---	---	---	---	---	---	---	---	---	This probe set was annotated using the Matching Probes based pipeline to a Entrez Gene identifier using 1 transcripts. // false // Matching Probes // A	NM_001058685(11)	LOC_Os04g09260.1 // Transferase family protein, expressed // tigr_pseudomol_4 // 11 // --- /// NM_001058685 // Oryza sativa (japonica cultivar-group) Os04g0172400 (Os04g0172400) mRNA, complete cds. // refseq // 11 // ---	---
11	1.7	0.3	3.1	I	0.001336	gb:AK069380.1 DB_XREF=gi:32979404 TID=Os.5094.1 CNT=18 FEA=FLmRNA TIER=FL STK=1 UG=Os.5094 UG_TITLE=(japonica cultivar-group) cDNA clone:J033084M04, full insert sequence DEF=Oryza sativa (japonica cultivar-group) cDNA clone:J023013C01, full insert sequence. FL=gb:AK102118.1 gb:AK069380.1 gb:AK058210.1 REP_ORG=O. sativa	Rice Array	Oryza sativa	2008-03-17	Consensus sequence	GenBank	Os.5094.1	gb:AK069380.1 /DB_XREF=gi:32979404 /TID=Os.5094.1 /CNT=18 /FEA=FLmRNA /TIER=FL /STK=1 /UG=Os.5094 /UG_TITLE=(japonica cultivar-group) cDNA clone:J033084M04, full insert sequence /DEF=Oryza sativa (japonica cultivar-group) cDNA clone:J023013C01, full insert sequence. /FL=gb:AK102118.1 gb:AK069380.1 gb:AK058210.1 /REP_ORG=O. sativa	AK069380.1	---	---	---	chr05|11975:18232289-18237299 (-) // 99.66 //	---	---	---	full length	---	---	---	---	---	---	---	---	---	---	---	---	---	---	---	---	---	---	LOC_Os05g31480.1 // span:20-39 // numtm:1 /// LOC_Os05g31480.2 // span:20-39 // numtm:1 /// NP_001055389.1 // span:20-39 // numtm:1	---	This probe set was annotated using the Matching Probes based pipeline to a Entrez Gene identifier using 1 transcripts. // false // Matching Probes // A	NM_001061924(11)	LOC_Os05g31480.1 // methyltransferase family protein, expressed // tigr_pseudomol_4 // 11 // --- /// LOC_Os05g31480.2 // methyltransferase family protein, expressed // tigr_pseudomol_4 // 11 // --- /// NM_001061924 // Oryza sativa (japonica cultivar-group) Os05g0378800 (Os05g0378800) mRNA, complete cds. // refseq // 11 // ---	---
11	1.7	1.2	2.2	I	0.000147	gb:AK063064.1 DB_XREF=gi:32973082 TID=Os.51557.1 CNT=1 FEA=FLmRNA TIER=FL STK=1 UG=Os.51557 UG_TITLE=(japonica cultivar-group) cDNA clone:001-110-G03, full insert sequence DEF=Oryza sativa (japonica cultivar-group) cDNA clone:001-110-G03, full insert sequence. FL=gb:AK063064.1 REP_ORG=O. sativa	Rice Array	Oryza sativa	2008-03-17	Consensus sequence	GenBank	Os.51557.1	gb:AK063064.1 /DB_XREF=gi:32973082 /TID=Os.51557.1 /CNT=1 /FEA=FLmRNA /TIER=FL /STK=1 /UG=Os.51557 /UG_TITLE=(japonica cultivar-group) cDNA clone:001-110-G03, full insert sequence /DEF=Oryza sativa (japonica cultivar-group) cDNA clone:001-110-G03, full insert sequence. /FL=gb:AK063064.1 /REP_ORG=O. sativa	AK063064.1	Os.51557	Os.51557	---	chr02|11972:6020674-6021256 (+) // 100.0 //	CDNA clone:OSIGCSN064B08, full insert sequence	---	---	---	---	---	---	---	---	---	---	---	---	---	---	---	---	---	---	---	---	---	---	---	This probe set was annotated using the Matching Probes based pipeline to a UniGene identifier using 1 transcripts. // false // Matching Probes // A	AK063064(11)	AK063064 // Oryza sativa (japonica cultivar-group) cDNA clone:001-110-G03, full insert sequence. // gb // 11 // ---	---
11	1.7	1.2	2.3	I	2e-05	gb:AK101651.1 DB_XREF=gi:32986860 TID=Os.54065.1 CNT=1 FEA=FLmRNA TIER=FL STK=1 UG=Os.54065 UG_TITLE=(japonica cultivar-group) cDNA clone:J033057B06, full insert sequence DEF=Oryza sativa (japonica cultivar-group) cDNA clone:J033057B06, full insert sequence. FL=gb:AK101651.1 REP_ORG=O. sativa	Rice Array	Oryza sativa	2008-03-17	Consensus sequence	GenBank	Os.54065.1	gb:AK101651.1 /DB_XREF=gi:32986860 /TID=Os.54065.1 /CNT=1 /FEA=FLmRNA /TIER=FL /STK=1 /UG=Os.54065 /UG_TITLE=(japonica cultivar-group) cDNA clone:J033057B06, full insert sequence /DEF=Oryza sativa (japonica cultivar-group) cDNA clone:J033057B06, full insert sequence. /FL=gb:AK101651.1 /REP_ORG=O. sativa	AK101651.1	---	---	---	chr10|11980:12536567-12538535 (-) // 99.9 //	---	---	---	full length	---	---	---	---	---	---	---	---	---	---	---	---	---	---	---	---	---	---	---	---	This probe set was annotated using the Matching Probes based pipeline to a Entrez Gene identifier using 1 transcripts. // false // Matching Probes // A	NM_001071032(10)	LOC_Os10g25000.1 // expressed protein // tigr_pseudomol_4 // 10 // --- /// NM_001071032 // Oryza sativa (japonica cultivar-group) Os10g0388900 (Os10g0388900) mRNA, complete cds. // refseq // 10 // ---	AJ490430 // gb // 1 // Negative Strand Matching Probes
11	1.7	1.4	2	I	2e-05	gb:AK111302.1 DB_XREF=gi:32996511 TID=Os.54864.2 CNT=1 FEA=FLmRNA TIER=FL STK=1 UG=Os.54864 UG_TITLE=(japonica cultivar-group) cDNA clone:002-181-B05, full insert sequence DEF=Oryza sativa (japonica cultivar-group) cDNA clone:002-181-B05, full insert sequence. FL=gb:AK111302.1 REP_ORG=O. sativa	Rice Array	Oryza sativa	2008-03-17	Consensus sequence	GenBank	Os.54864.2	gb:AK111302.1 /DB_XREF=gi:32996511 /TID=Os.54864.2 /CNT=1 /FEA=FLmRNA /TIER=FL /STK=1 /UG=Os.54864 /UG_TITLE=(japonica cultivar-group) cDNA clone:002-181-B05, full insert sequence /DEF=Oryza sativa (japonica cultivar-group) cDNA clone:002-181-B05, full insert sequence. /FL=gb:AK111302.1 /REP_ORG=O. sativa	AK111302.1	---	---	---	chr06|11976:5089957-5091121 (+) // 100.0 //	---	---	---	full length	---	---	---	---	---	---	---	---	---	---	---	---	---	---	---	---	---	---	LOC_Os06g09980.1 // span:2-24,39-61,77-99 // numtm:3	---	This probe set was annotated using the Matching Probes based pipeline to a Entrez Gene identifier using 1 transcripts. // false // Matching Probes // A	NM_001063608(11)	LOC_Os06g09980.1 // expressed protein // tigr_pseudomol_4 // 11 // --- /// NM_001063608 // Oryza sativa (japonica cultivar-group) Os06g0200800 (Os06g0200800) mRNA, complete cds. // refseq // 11 // ---	NM_001063607 // refseq // 11 // Negative Strand Matching Probes
11	1.7	-0.1	3.6	I	0.000346	gb:AK107554.1 DB_XREF=gi:32992763 TID=Os.55136.1 CNT=1 FEA=FLmRNA TIER=FL STK=1 UG=Os.55136 UG_TITLE=(japonica cultivar-group) cDNA clone:002-130-B02, full insert sequence DEF=Oryza sativa (japonica cultivar-group) cDNA clone:002-130-B02, full insert sequence. FL=gb:AK107554.1 REP_ORG=O. sativa	Rice Array	Oryza sativa	2008-03-17	Consensus sequence	GenBank	Os.55136.1	gb:AK107554.1 /DB_XREF=gi:32992763 /TID=Os.55136.1 /CNT=1 /FEA=FLmRNA /TIER=FL /STK=1 /UG=Os.55136 /UG_TITLE=(japonica cultivar-group) cDNA clone:002-130-B02, full insert sequence /DEF=Oryza sativa (japonica cultivar-group) cDNA clone:002-130-B02, full insert sequence. /FL=gb:AK107554.1 /REP_ORG=O. sativa	AK107554.1	---	---	---	chr04|11974:23877050-23879151 (+) // 100.0 //	---	---	---	full length	---	---	---	---	---	---	---	---	---	---	---	---	---	---	---	---	---	---	LOC_Os04g40570.1 // span:143-165,170-192,252-274,281-303,700-722,743-762,841-863,925-947 // numtm:8 /// NP_001053113.1 // span:93-115,135-157,213-235 // numtm:3	---	This probe set was annotated using the Matching Probes based pipeline to a Entrez Gene identifier using 1 transcripts. // false // Matching Probes // A	NM_001059648(11)	LOC_Os04g40570.1 // ABC transporter family protein, putative, expressed // tigr_pseudomol_4 // 11 // --- /// NM_001059648 // Oryza sativa (japonica cultivar-group) Os04g0481700 (Os04g0481700) mRNA, complete cds. // refseq // 11 // ---	---
11	1.7	1.2	2.3	I	2e-05	gb:AK108975.1 DB_XREF=gi:32994184 TID=Os.55906.1 CNT=1 FEA=FLmRNA TIER=FL STK=1 UG=Os.55906 UG_TITLE=(japonica cultivar-group) cDNA clone:002-153-E05, full insert sequence DEF=Oryza sativa (japonica cultivar-group) cDNA clone:002-153-E05, full insert sequence. FL=gb:AK108975.1 REP_ORG=O. sativa	Rice Array	Oryza sativa	2008-03-17	Consensus sequence	GenBank	Os.55906.1	gb:AK108975.1 /DB_XREF=gi:32994184 /TID=Os.55906.1 /CNT=1 /FEA=FLmRNA /TIER=FL /STK=1 /UG=Os.55906 /UG_TITLE=(japonica cultivar-group) cDNA clone:002-153-E05, full insert sequence /DEF=Oryza sativa (japonica cultivar-group) cDNA clone:002-153-E05, full insert sequence. /FL=gb:AK108975.1 /REP_ORG=O. sativa	AK108975.1	---	---	---	chr02|11972:22573291-22574744 (-) // 100.0 //	---	---	---	full length	---	---	---	---	---	---	---	---	---	---	---	---	---	---	---	---	---	---	LOC_Os02g37380.1 // span:5-24 // numtm:1 /// NP_001047266.1 // span:5-24 // numtm:1	---	This probe set was annotated using the Matching Probes based pipeline to a Entrez Gene identifier using 1 transcripts. // false // Matching Probes // A	NM_001053801(11)	LOC_Os02g37380.1 // expressed protein // tigr_pseudomol_4 // 11 // --- /// NM_001053801 // Oryza sativa (japonica cultivar-group) Os02g0586000 (Os02g0586000) mRNA, complete cds. // refseq // 11 // ---	---
11	1.7	0.5	2.8	I	0.000307	gb:AK102430.1 DB_XREF=gi:32987639 TID=Os.7455.1 CNT=10 FEA=FLmRNA TIER=FL STK=1 UG=Os.7455 UG_TITLE=(japonica cultivar-group) cDNA clone:J033093H13, full insert sequence DEF=Oryza sativa (japonica cultivar-group) cDNA clone:J033093H13, full insert sequence. FL=gb:AK102430.1 REP_ORG=O. sativa	Rice Array	Oryza sativa	2008-03-17	Consensus sequence	GenBank	Os.7455.1	gb:AK102430.1 /DB_XREF=gi:32987639 /TID=Os.7455.1 /CNT=10 /FEA=FLmRNA /TIER=FL /STK=1 /UG=Os.7455 /UG_TITLE=(japonica cultivar-group) cDNA clone:J033093H13, full insert sequence /DEF=Oryza sativa (japonica cultivar-group) cDNA clone:J033093H13, full insert sequence. /FL=gb:AK102430.1 /REP_ORG=O. sativa	AK102430.1	---	---	---	chr06|11976:28142932-28147374 (+) // 99.71 //	---	---	---	full length	---	---	---	---	---	---	---	---	---	---	---	---	---	---	---	---	---	---	---	---	This probe set was annotated using the Matching Probes based pipeline to a Entrez Gene identifier using 1 transcripts. // false // Matching Probes // A	NM_001064892(11)	LOC_Os06g46380.1 // Protein prenyltransferase alpha subunit repeat containing protein, expressed // tigr_pseudomol_4 // 11 // --- /// NM_001064892 // Oryza sativa (japonica cultivar-group) Os06g0677500 (Os06g0677500) mRNA, complete cds. // refseq // 11 // ---	---
11	1.7	1.5	1.9	I	3e-05	gb:AK062831.1 DB_XREF=gi:32972849 TID=Os.8655.1 CNT=119 FEA=FLmRNA TIER=FL+Stack STK=39 UG=Os.8655 UG_TITLE=(japonica cultivar-group) mRNA for thionin Osthi1, complete cds DEF=Oryza sativa (japonica cultivar-group) cDNA clone:001-107-G07, full insert sequence. FL=gb:AK062831.1 gb:AB072337.1 REP_ORG=O. sativa	Rice Array	Oryza sativa	2008-03-17	Consensus sequence	GenBank	Os.8655.1	gb:AK062831.1 /DB_XREF=gi:32972849 /TID=Os.8655.1 /CNT=119 /FEA=FLmRNA /TIER=FL+Stack /STK=39 /UG=Os.8655 /UG_TITLE=(japonica cultivar-group) mRNA for thionin Osthi1, complete cds /DEF=Oryza sativa (japonica cultivar-group) cDNA clone:001-107-G07, full insert sequence. /FL=gb:AK062831.1 gb:AB072337.1 /REP_ORG=O. sativa	AK062831.1	---	---	---	chr06|11976:18772258-18773453 (-) // 99.07 // /// chr06|11976:18523617-18524770 (-) // 98.73 // /// chr06|11976:18614653-18615806 (-) // 98.73 // /// chr06|11976:18577358-18578511 (-) // 98.61 // /// chr06|11976:18725360-18726513 (-) // 98.73 // /// chr06|11976:18556895-18558048 (-) // 98.5 // /// chr06|11976:18465976-18467120 (-) // 92.25 // /// chr06|11976:18750634-18797045 (-) // 91.55 //	---	---	---	full length	---	---	A2YDH5 /// Q8LT04	---	---	---	---	---	---	---	---	---	---	0006952 // defense response // inferred from electronic annotation	---	---	---	---	---	---	This probe set was annotated using the Matching Probes based pipeline to a Entrez Gene identifier using 1 transcripts. // false // Matching Probes // A	NM_001064269(11)	AK241397 // Oryza sativa (japonica cultivar-group) cDNA, clone: J065158H12, full insert sequence. // gb // 11 // --- /// LOC_Os06g31890.1 // Plant thionin family protein, expressed // tigr_pseudomol_4 // 11 // --- /// LOC_Os06g31930.1 // Thionin precursor, putative, expressed // tigr_pseudomol_4 // 11 // --- /// LOC_Os06g31960.1 // Plant thionin family protein, expressed // tigr_pseudomol_4 // 11…	LOC_Os06g31800.1 // tigr_pseudomol_4 // 5 // Cross Hyb Matching Probes /// LOC_Os06g32160.1 // tigr_pseudomol_4 // 7 // Cross Hyb Matching Probes /// LOC_Os06g32200.1 // tigr_pseudomol_4 // 4 // Cross Hyb Matching Probes /// CT837660 // gb // 7 // Cross Hyb Matching Probes /// AK241503 // gb // 5 // Cross Hyb Matching Probes /// NM_001064267 // refseq // 3 // Cross Hyb Matching Probes /// NM_0010…
11	1.7	0.9	2.5	I	2e-05	gb:AU092743 DB_XREF=gi:8527928 DB_XREF=AU092743 CLONE=C53232 TID=Os.8877.1 CNT=8 FEA=EST TIER=ConsEnd STK=0 UG=Os.8877 UG_TITLE=Transcribed sequences REP_ORG=O. sativa	Rice Array	Oryza sativa	2008-03-17	Consensus sequence	GenBank	Os.8877.1	gb:AU092743 /DB_XREF=gi:8527928 /DB_XREF=AU092743 /CLONE=C53232 /TID=Os.8877.1 /CNT=8 /FEA=EST /TIER=ConsEnd /STK=0 /UG=Os.8877 /UG_TITLE=Transcribed sequences /REP_ORG=O. sativa	AU092743	Os.8877	Os.8877	---	chr06|11976:9726032-9729388 (-) // 98.52 // /// chr07|11977:15540407-15543779 (-) // 93.08 //	CDNA clone:OSIGCSN018L10, full insert sequence	---	---	---	---	---	---	---	---	---	---	---	---	---	---	---	---	---	---	---	---	---	---	---	This probe set was annotated using the Genome Target Overlap based pipeline to a UniGene identifier using 1 transcripts. // false // Genome Target Overlap // B	CT833731	CT833731 // Oryza sativa (indica cultivar-group) cDNA clone:OSIGCSN018L10, full insert sequence. // gb // 0 // chr06|12006:9726039-9729354(-) /// CT833731 // Oryza sativa (indica cultivar-group) cDNA clone:OSIGCSN018L10, full insert sequence. // gb // 0 // chr07|12007:15540399-15543746(-)	AK064426 // gb // 1 // Cross Hyb Matching Probes /// LOC_Os06g16800.1 // tigr_pseudomol_4 // 1 // Negative Strand Matching Probes
11	1.7	1.3	2	I	2e-05	gb:AK062361.1 DB_XREF=gi:32972379 TID=Os.9152.1 CNT=3 FEA=FLmRNA TIER=FL STK=1 UG=Os.9152 UG_TITLE=(japonica cultivar-group) cDNA clone:001-101-H05, full insert sequence DEF=Oryza sativa (japonica cultivar-group) cDNA clone:001-101-H05, full insert sequence. FL=gb:AK062361.1 REP_ORG=O. sativa	Rice Array	Oryza sativa	2008-03-17	Consensus sequence	GenBank	Os.9152.1	gb:AK062361.1 /DB_XREF=gi:32972379 /TID=Os.9152.1 /CNT=3 /FEA=FLmRNA /TIER=FL /STK=1 /UG=Os.9152 /UG_TITLE=(japonica cultivar-group) cDNA clone:001-101-H05, full insert sequence /DEF=Oryza sativa (japonica cultivar-group) cDNA clone:001-101-H05, full insert sequence. /FL=gb:AK062361.1 /REP_ORG=O. sativa	AK062361.1	Os.9152	Os.16406	---	chr09|11979:13887827-13888234 (+) // 100.0 //	CDNA clone:001-101-H05, full insert sequence	---	---	---	---	---	---	---	---	---	---	---	---	---	---	---	---	---	---	---	---	---	---	---	This probe set was annotated using the Matching Probes based pipeline to a UniGene identifier using 1 transcripts. // false // Matching Probes // A	AK062361(11)	AK062361 // Oryza sativa (japonica cultivar-group) cDNA clone:001-101-H05, full insert sequence. // gb // 11 // ---	AK242618 // gb // 10 // Negative Strand Matching Probes
11	1.7	1	2.4	I	6.8e-05	tigr:9639.m01629 TID=OsAffx.18906.1 CNT=1 FEA=mRNA TIER=ConsEnd STK=0 NOTE=sequence(s) not in UniGene DEF=expressed protein REP_ORG=O. sativa	Rice Array	Oryza sativa	2008-03-17	Consensus sequence	The Institute for Genomic Research	OsAffx.18906.1	tigr:9639.m01629 /TID=OsAffx.18906.1 /CNT=1 /FEA=mRNA /TIER=ConsEnd /STK=0 /NOTE=sequence(s) not in UniGene /DEF=expressed protein /REP_ORG=O. sativa	9639.m01629	---	---	---	chr11|11981:9874544-9876139 (-) // 100.0 //	---	---	---	full length	---	---	---	---	---	---	---	---	---	---	---	---	---	---	---	---	---	---	LOC_Os11g17720.1 // span:415-437 // numtm:1 /// NP_001067688.1 // span:376-398 // numtm:1	---	This probe set was annotated using the Matching Probes based pipeline to a Entrez Gene identifier using 1 transcripts. // false // Matching Probes // A	NM_001074220(10)	LOC_Os11g17720.1 // expressed protein // tigr_pseudomol_4 // 11 // --- /// NM_001074220 // Oryza sativa (japonica cultivar-group) Os11g0278300 (Os11g0278300) mRNA, complete cds. // refseq // 10 // ---	---
11	1.7	1.1	2.2	I	3e-05	tigr:9633.m00794 TID=OsAffx.4280.2 CNT=1 FEA=mRNA TIER=ConsEnd STK=0 NOTE=sequence(s) not in UniGene DEF=expressed protein REP_ORG=O. sativa	Rice Array	Oryza sativa	2008-03-17	Consensus sequence	The Institute for Genomic Research	OsAffx.4280.2	tigr:9633.m00794 /TID=OsAffx.4280.2 /CNT=1 /FEA=mRNA /TIER=ConsEnd /STK=0 /NOTE=sequence(s) not in UniGene /DEF=expressed protein /REP_ORG=O. sativa	9633.m00794	---	---	---	chr05|11975:4912586-4913244 (+) // 100.0 //	---	---	---	---	---	---	---	---	---	---	---	---	---	---	---	---	---	---	---	---	---	---	---	---	This probe set was annotated using the Design Representative Id based pipeline to a The Institute for Genomic Research identifier using 1 transcripts. // false // Design Representative Id // R	9633.m00794	9633.m00794 // --- // tigr // --- // ---	LOC_Os05g08910.1 // tigr_pseudomol_4 // 11 // Negative Strand Matching Probes
11	1.6	0.8	2.5	I	2e-05	gb:AK106137.1 DB_XREF=gi:32991346 TID=Os.10093.1 CNT=8 FEA=FLmRNA TIER=FL STK=1 UG=Os.10093 UG_TITLE=(japonica cultivar-group) P0565A07.26 (P0565A07.26), mRNA DEF=Oryza sativa (japonica cultivar-group) cDNA clone:001-207-G05, full insert sequence. FL=gb:AK106137.1 gb:AK121903.1 REP_ORG=O. sativa	Rice Array	Oryza sativa	2008-03-17	Consensus sequence	GenBank	Os.10093.1	gb:AK106137.1 /DB_XREF=gi:32991346 /TID=Os.10093.1 /CNT=8 /FEA=FLmRNA /TIER=FL /STK=1 /UG=Os.10093 /UG_TITLE=(japonica cultivar-group) P0565A07.26 (P0565A07.26), mRNA /DEF=Oryza sativa (japonica cultivar-group) cDNA clone:001-207-G05, full insert sequence. /FL=gb:AK106137.1 gb:AK121903.1 /REP_ORG=O. sativa	AK106137.1	Os.10093	Os.31993 /// Os.79139	---	chr01|11971:20151661-20153496 (+) // 40.4 // /// chr07|11977:7581608-7715525 (-) // 62.21 //	Os07g0238800 /// Os01g0539400	Os01g0539400 /// Os07g0238800	---	full length	---	4326425 /// 4342800	---	---	---	NP_001043265.1 /// NP_001059257.1	NM_001049800 /// NM_001065792	---	---	---	---	---	---	---	---	---	---	---	---	---	This probe set was annotated using the Matching Probes based pipeline to a UniGene identifier using 2 transcripts. // true // Matching Probes // A	AK106137(11),AK121903(11)	AK106137 // Oryza sativa (japonica cultivar-group) cDNA clone:001-207-G05, full insert sequence. // gb // 11 // --- /// AK121903 // Oryza sativa (japonica cultivar-group) cDNA clone:J033105H22, full insert sequence. // gb // 11 // ---	AK287640 // gb // 6 // Cross Hyb Matching Probes
11	1.6	1.3	1.8	I	4e-05	gb:AK103470.1 DB_XREF=gi:32988679 TID=Os.10659.1 CNT=15 FEA=FLmRNA TIER=FL+Stack STK=9 UG=Os.10659 UG_TITLE=(japonica cultivar-group) cDNA clone:J033130A10, full insert sequence DEF=Oryza sativa (japonica cultivar-group) cDNA clone:J033130A10, full insert sequence. FL=gb:AK103470.1 REP_ORG=O. sativa	Rice Array	Oryza sativa	2008-03-17	Consensus sequence	GenBank	Os.10659.1	gb:AK103470.1 /DB_XREF=gi:32988679 /TID=Os.10659.1 /CNT=15 /FEA=FLmRNA /TIER=FL+Stack /STK=9 /UG=Os.10659 /UG_TITLE=(japonica cultivar-group) cDNA clone:J033130A10, full insert sequence /DEF=Oryza sativa (japonica cultivar-group) cDNA clone:J033130A10, full insert sequence. /FL=gb:AK103470.1 /REP_ORG=O. sativa	AK103470.1	---	---	---	chr04|11974:890157-891400 (-) // 94.44 // /// chr07|11977:14972018-14973283 (-) // 96.68 //	---	---	---	full length	---	---	---	---	---	---	---	---	---	---	---	---	---	---	---	---	---	---	---	---	This probe set was annotated using the Matching Probes based pipeline to a Entrez Gene identifier using 1 transcripts. // false // Matching Probes // A	NM_001066060(11)	CT833566 // Oryza sativa (indica cultivar-group) cDNA clone:OSIGCRA117A22, full insert sequence. // gb // 11 // --- /// LOC_Os07g26100.1 // expressed protein // tigr_pseudomol_4 // 11 // --- /// NM_001066060 // Oryza sativa (japonica cultivar-group) Os07g0442800 (Os07g0442800) mRNA, complete cds. // refseq // 11 // ---	LOC_Os04g02490.1 // tigr_pseudomol_4 // 1 // Cross Hyb Matching Probes /// NM_001058575 // refseq // 1 // Cross Hyb Matching Probes
11	1.6	0.6	2.6	I	0.000552	gb:AK064385.1 DB_XREF=gi:32974403 TID=Os.11239.1 CNT=11 FEA=FLmRNA TIER=FL STK=1 UG=Os.11239 UG_TITLE=(japonica cultivar-group) cDNA clone:002-108-E07, full insert sequence DEF=Oryza sativa (japonica cultivar-group) cDNA clone:002-108-E07, full insert sequence. FL=gb:AK064385.1 gb:AK060106.1 REP_ORG=O. sativa	Rice Array	Oryza sativa	2008-03-17	Consensus sequence	GenBank	Os.11239.1	gb:AK064385.1 /DB_XREF=gi:32974403 /TID=Os.11239.1 /CNT=11 /FEA=FLmRNA /TIER=FL /STK=1 /UG=Os.11239 /UG_TITLE=(japonica cultivar-group) cDNA clone:002-108-E07, full insert sequence /DEF=Oryza sativa (japonica cultivar-group) cDNA clone:002-108-E07, full insert sequence. /FL=gb:AK064385.1 gb:AK060106.1 /REP_ORG=O. sativa	AK064385.1	---	---	---	chr02|11972:2486462-2488963 (+) // 100.0 //	---	---	---	full length	---	---	---	---	---	---	---	---	---	---	---	---	---	---	---	---	---	---	NP_001045872.1 // span:9-31 // numtm:1	---	This probe set was annotated using the Matching Probes based pipeline to a Entrez Gene identifier using 1 transcripts. // false // Matching Probes // A	NM_001052407(11)	NM_001052407 // Oryza sativa (japonica cultivar-group) Os02g0145000 (Os02g0145000) mRNA, partial cds. // refseq // 11 // ---	---
11	1.6	0.6	2.6	I	0.000214	gb:CB679017 DB_XREF=gi:29682742 DB_XREF=OSJNEf02A10.r CLONE=OSJNEf02A10 TID=Os.18506.1 CNT=4 FEA=EST TIER=ConsEnd STK=1 UG=Os.18506 UG_TITLE=Transcribed sequence with weak similarity to protein ref:NP_564913.1 (A.thaliana) putative protein kinase (Arabidopsis thaliana) REP_ORG=O. sativa	Rice Array	Oryza sativa	2008-03-17	Consensus sequence	GenBank	Os.18506.1	gb:CB679017 /DB_XREF=gi:29682742 /DB_XREF=OSJNEf02A10.r /CLONE=OSJNEf02A10 /TID=Os.18506.1 /CNT=4 /FEA=EST /TIER=ConsEnd /STK=1 /UG=Os.18506 /UG_TITLE=Transcribed sequence with weak similarity to protein ref:NP_564913.1 (A.thaliana) putative protein kinase (Arabidopsis thaliana) /REP_ORG=O. sativa	CB679017	---	---	---	chr11|11981:26899035-26899801 (+) // 92.57 //	---	---	---	full length	---	---	---	---	---	---	---	---	---	---	---	---	---	---	---	---	---	IPR001245 // Tyrosine protein kinase // 2.2E-38 /// IPR013655 // PAS fold-3 // 0.0059	---	---	This probe set was annotated using the Genome Target Overlap based pipeline to a Entrez Gene identifier using 1 transcripts. // false // Genome Target Overlap // B	NM_001074985	LOC_Os11g45280.1 // PAS domain containing protein, expressed // tigr_pseudomol_4 // 9 // ---	NM_001074985 // refseq // 4 // Cross Hyb Matching Probes
11	1.6	0.6	2.5	I	2e-05	gb:AB099850.1 DB_XREF=gi:38636548 GEN=r9-LOX1 TID=Os.18598.1 CNT=6 FEA=FLmRNA TIER=FL STK=1 UG=Os.18598 DEF=Oryza sativa (japonica cultivar-group) r9-LOX1 mRNA for 9-lipoxigenase, complete cds. PROD=9-lipoxigenase FL=gb:AK103565.1 gb:AB099850.1 REP_ORG=O. sativa	Rice Array	Oryza sativa	2008-03-17	Consensus sequence	GenBank	Os.18598.1	gb:AB099850.1 /DB_XREF=gi:38636548 /GEN=r9-LOX1 /TID=Os.18598.1 /CNT=6 /FEA=FLmRNA /TIER=FL /STK=1 /UG=Os.18598 /DEF=Oryza sativa (japonica cultivar-group) r9-LOX1 mRNA for 9-lipoxigenase, complete cds. /PROD=9-lipoxigenase /FL=gb:AK103565.1 gb:AB099850.1 /REP_ORG=O. sativa	AB099850.1	---	---	---	chr03|11973:27998773-28002905 (+) // 99.4 //	---	---	---	full length	---	---	A7LLU3 /// Q76I22	---	---	---	---	---	---	---	---	---	---	0006118 // electron transport // inferred from electronic annotation /// 0006633 // fatty acid biosynthetic process // inferred from electronic annotation /// 0008610 // lipid biosynthetic process // inferred from electronic annotation /// 0031408 // oxylipin biosynthetic process // inferred from electronic annotation	0005737 // cytoplasm // inferred from electronic annotation	0005506 // iron ion binding // inferred from electronic annotation /// 0016165 // lipoxygenase activity // inferred from electronic annotation /// 0016491 // oxidoreductase activity // inferred from electronic annotation /// 0016702 // oxidoreductase activity, acting on single donors with incorporation of molecular oxygen, incorporation of two atoms of oxygen // inferred from electronic annotatio…	---	---	---	---	This probe set was annotated using the Matching Probes based pipeline to a Entrez Gene identifier using 1 transcripts. // false // Matching Probes // A	NM_001057525(11)	LOC_Os03g49260.1 // Lipoxygenase 1, putative, expressed // tigr_pseudomol_4 // 11 // --- /// NM_001057525 // Oryza sativa (japonica cultivar-group) Os03g0699700 (Os03g0699700) mRNA, complete cds. // refseq // 11 // ---	---
11	1.6	1.2	2	I	7.8e-05	gb:AK099471.1 DB_XREF=gi:32984680 TID=Os.24556.1 CNT=11 FEA=FLmRNA TIER=FL STK=0 UG=Os.24556 UG_TITLE=(japonica cultivar-group) cDNA clone:J013024A05, full insert sequence DEF=Oryza sativa (japonica cultivar-group) cDNA clone:J013024A05, full insert sequence. FL=gb:AK099471.1 REP_ORG=O. sativa	Rice Array	Oryza sativa	2008-03-17	Consensus sequence	GenBank	Os.24556.1	gb:AK099471.1 /DB_XREF=gi:32984680 /TID=Os.24556.1 /CNT=11 /FEA=FLmRNA /TIER=FL /STK=0 /UG=Os.24556 /UG_TITLE=(japonica cultivar-group) cDNA clone:J013024A05, full insert sequence /DEF=Oryza sativa (japonica cultivar-group) cDNA clone:J013024A05, full insert sequence. /FL=gb:AK099471.1 /REP_ORG=O. sativa	AK099471.1	---	---	---	chr08|11978:20877916-20880763 (+) // 91.04 //	---	---	---	full length	---	---	---	---	---	---	---	---	---	---	---	---	---	---	---	---	---	---	---	---	This probe set was annotated using the Matching Probes based pipeline to a Entrez Gene identifier using 1 transcripts. // false // Matching Probes // A	NM_001068407(11)	LOC_Os08g33640.1 // expressed protein // tigr_pseudomol_4 // 11 // --- /// NM_001068407 // Oryza sativa (japonica cultivar-group) Os08g0433200 (Os08g0433200) mRNA, complete cds. // refseq // 11 // ---	---
11	1.6	0.6	2.6	I	2e-05	gb:AK066040.1 DB_XREF=gi:32976058 TID=Os.27758.1 CNT=23 FEA=FLmRNA TIER=FL+Stack STK=12 UG=Os.27758 UG_TITLE=(japonica cultivar-group) cDNA clone:J013048L15, full insert sequence DEF=Oryza sativa (japonica cultivar-group) cDNA clone:J013048L15, full insert sequence. FL=gb:AK061192.1 gb:AK066040.1 REP_ORG=O. sativa	Rice Array	Oryza sativa	2008-03-17	Consensus sequence	GenBank	Os.27758.1	gb:AK066040.1 /DB_XREF=gi:32976058 /TID=Os.27758.1 /CNT=23 /FEA=FLmRNA /TIER=FL+Stack /STK=12 /UG=Os.27758 /UG_TITLE=(japonica cultivar-group) cDNA clone:J013048L15, full insert sequence /DEF=Oryza sativa (japonica cultivar-group) cDNA clone:J013048L15, full insert sequence. /FL=gb:AK061192.1 gb:AK066040.1 /REP_ORG=O. sativa	AK066040.1	---	---	---	chr07|11977:15818-19696 (+) // 99.58 //	---	---	---	full length	---	---	---	---	---	---	---	---	---	---	---	---	---	---	---	---	---	---	---	---	This probe set was annotated using the Matching Probes based pipeline to a Entrez Gene identifier using 1 transcripts. // false // Matching Probes // A	NM_001065205(11)	LOC_Os07g01030.1 // glycosyl transferase, group 1 family protein, expressed // tigr_pseudomol_4 // 11 // --- /// NM_001065205 // Oryza sativa (japonica cultivar-group) Os07g0100300 (Os07g0100300) mRNA, complete cds. // refseq // 11 // ---	---
11	1.6	1	2.2	I	6e-05	gb:AK063520.1 DB_XREF=gi:32973538 TID=Os.30258.1 CNT=2 FEA=FLmRNA TIER=FL STK=1 UG=Os.30258 UG_TITLE=(japonica cultivar-group) putative subtilase (P0684C02.21), mRNA DEF=Oryza sativa (japonica cultivar-group) cDNA clone:001-116-H07, full insert sequence. FL=gb:AK063520.1 REP_ORG=O. sativa	Rice Array	Oryza sativa	2008-03-17	Consensus sequence	GenBank	Os.30258.1	gb:AK063520.1 /DB_XREF=gi:32973538 /TID=Os.30258.1 /CNT=2 /FEA=FLmRNA /TIER=FL /STK=1 /UG=Os.30258 /UG_TITLE=(japonica cultivar-group) putative subtilase (P0684C02.21), mRNA /DEF=Oryza sativa (japonica cultivar-group) cDNA clone:001-116-H07, full insert sequence. /FL=gb:AK063520.1 /REP_ORG=O. sativa	AK063520.1	---	---	---	chr01|11971:33986629-33990093 (+) // 100.0 //	---	---	---	full length	---	---	Q9FVC7	---	---	---	---	---	---	---	---	---	---	0006508 // proteolysis // inferred from electronic annotation /// 0043086 // negative regulation of catalytic activity // inferred from electronic annotation	---	0004252 // serine-type endopeptidase activity // inferred from electronic annotation /// 0004289 // subtilase activity // inferred from electronic annotation /// 0008233 // peptidase activity // inferred from electronic annotation /// 0016787 // hydrolase activity // inferred from electronic annotation /// 0042802 // identical protein binding // inferred from electronic annotation	---	---	---	---	This probe set was annotated using the Matching Probes based pipeline to a Entrez Gene identifier using 1 transcripts. // false // Matching Probes // A	NM_001051040(11)	LOC_Os01g58240.1 // Subtilisin N-terminal Region family protein, expressed // tigr_pseudomol_4 // 11 // --- /// NM_001051040 // Oryza sativa (japonica cultivar-group) Os01g0794800 (Os01g0794800) mRNA, complete cds. // refseq // 11 // ---	NM_001051041 // refseq // 5 // Negative Strand Matching Probes
11	1.6	0.8	2.4	I	0.001201	gb:AK102758.1 DB_XREF=gi:32987967 TID=Os.32819.1 CNT=7 FEA=FLmRNA TIER=FL STK=2 UG=Os.32819 UG_TITLE=(japonica cultivar-group) putative S-receptor kinase (P0534A03.38), mRNA DEF=Oryza sativa (japonica cultivar-group) cDNA clone:J033107C10, full insert sequence. FL=gb:AK102758.1 REP_ORG=O. sativa	Rice Array	Oryza sativa	2008-03-17	Consensus sequence	GenBank	Os.32819.1	gb:AK102758.1 /DB_XREF=gi:32987967 /TID=Os.32819.1 /CNT=7 /FEA=FLmRNA /TIER=FL /STK=2 /UG=Os.32819 /UG_TITLE=(japonica cultivar-group) putative S-receptor kinase (P0534A03.38), mRNA /DEF=Oryza sativa (japonica cultivar-group) cDNA clone:J033107C10, full insert sequence. /FL=gb:AK102758.1 /REP_ORG=O. sativa	AK102758.1	---	---	---	chr07|11977:21875195-21881678 (-) // 99.9 //	---	---	---	full length	---	---	A6N0A0	---	---	---	---	---	---	---	---	---	---	0006468 // protein amino acid phosphorylation // inferred from electronic annotation	---	0004672 // protein kinase activity // inferred from electronic annotation /// 0004674 // protein serine/threonine kinase activity // inferred from electronic annotation /// 0004872 // receptor activity // inferred from electronic annotation /// 0005524 // ATP binding // inferred from electronic annotation /// 0016301 // kinase activity // inferred from electronic annotation	---	---	LOC_Os07g36590.1 // span:12-31,448-470 // numtm:2 /// NP_001059942.1 // span:12-31,448-470 // numtm:2	---	This probe set was annotated using the Matching Probes based pipeline to a Entrez Gene identifier using 1 transcripts. // false // Matching Probes // A	NM_001066477(11)	LOC_Os07g36590.1 // KI domain interacting kinase 1, putative, expressed // tigr_pseudomol_4 // 11 // --- /// NM_001066477 // Oryza sativa (japonica cultivar-group) Os07g0551300 (Os07g0551300) mRNA, complete cds. // refseq // 11 // ---	---
11	1.6	0.3	2.9	I	0.000492	gb:AK099838.1 DB_XREF=gi:32985047 TID=Os.33614.1 CNT=2 FEA=FLmRNA TIER=FL STK=1 UG=Os.33614 UG_TITLE=(japonica cultivar-group) OJ1159_D09.18 (OJ1159_D09.18), mRNA DEF=Oryza sativa (japonica cultivar-group) cDNA clone:J013107C14, full insert sequence. FL=gb:AK099838.1 REP_ORG=O. sativa	Rice Array	Oryza sativa	2008-03-17	Consensus sequence	GenBank	Os.33614.1	gb:AK099838.1 /DB_XREF=gi:32985047 /TID=Os.33614.1 /CNT=2 /FEA=FLmRNA /TIER=FL /STK=1 /UG=Os.33614 /UG_TITLE=(japonica cultivar-group) OJ1159_D09.18 (OJ1159_D09.18), mRNA /DEF=Oryza sativa (japonica cultivar-group) cDNA clone:J013107C14, full insert sequence. /FL=gb:AK099838.1 /REP_ORG=O. sativa	AK099838.1	---	---	---	chr12|11982:7194556-7196827 (+) // 98.33 // /// chr01|11971:26604923-26607194 (-) // 100.0 // /// chr12|11982:10396375-10402156 (-) // 98.76 //	---	---	---	---	---	---	---	---	---	---	---	---	---	---	---	---	---	---	---	---	---	---	---	---	This probe set was annotated using the Matching Probes based pipeline to a Entrez Gene identifier using 1 transcripts. // false // Matching Probes // A	NM_001050260(11)	LOC_Os01g46200.1 // expressed protein // tigr_pseudomol_4 // 11 // --- /// LOC_Os01g46200.2 // expressed protein // tigr_pseudomol_4 // 11 // --- /// NM_001050260 // Oryza sativa (japonica cultivar-group) Os01g0650700 (Os01g0650700) mRNA, partial cds. // refseq // 11 // ---	---
11	1.6	0.7	2.5	I	0.00013	gb:AK067922.1 DB_XREF=gi:32977940 TID=Os.35343.1 CNT=4 FEA=FLmRNA TIER=FL STK=1 UG=Os.35343 UG_TITLE=(japonica cultivar-group) cDNA clone:J013121J10, full insert sequence DEF=Oryza sativa (japonica cultivar-group) cDNA clone:J013121J10, full insert sequence. FL=gb:AK067922.1 REP_ORG=O. sativa	Rice Array	Oryza sativa	2008-03-17	Consensus sequence	GenBank	Os.35343.1	gb:AK067922.1 /DB_XREF=gi:32977940 /TID=Os.35343.1 /CNT=4 /FEA=FLmRNA /TIER=FL /STK=1 /UG=Os.35343 /UG_TITLE=(japonica cultivar-group) cDNA clone:J013121J10, full insert sequence /DEF=Oryza sativa (japonica cultivar-group) cDNA clone:J013121J10, full insert sequence. /FL=gb:AK067922.1 /REP_ORG=O. sativa	AK067922.1	---	---	---	chr11|11981:1268314-1270180 (+) // 99.81 //	---	---	---	full length	---	---	---	---	---	---	---	---	---	---	---	---	---	---	---	---	---	---	---	---	This probe set was annotated using the Matching Probes based pipeline to a Entrez Gene identifier using 1 transcripts. // false // Matching Probes // A	NM_001072161(11)	LOC_Os11g03370.1 // NAC-domain containing protein 21/22, putative, expressed // tigr_pseudomol_4 // 11 // --- /// NM_001072161 // Oryza sativa (japonica cultivar-group) Os11g0127600 (Os11g0127600) mRNA, complete cds. // refseq // 11 // ---	---
11	1.6	0.8	2.5	I	7.8e-05	gb:CB679373 DB_XREF=gi:29683098 DB_XREF=OSJNEf02M19.r CLONE=OSJNEf02M19 TID=Os.38319.1 CNT=1 FEA=EST TIER=ConsEnd STK=1 UG=Os.38319 UG_TITLE=Transcribed sequences REP_ORG=O. sativa	Rice Array	Oryza sativa	2008-03-17	Consensus sequence	GenBank	Os.38319.1	gb:CB679373 /DB_XREF=gi:29683098 /DB_XREF=OSJNEf02M19.r /CLONE=OSJNEf02M19 /TID=Os.38319.1 /CNT=1 /FEA=EST /TIER=ConsEnd /STK=1 /UG=Os.38319 /UG_TITLE=Transcribed sequences /REP_ORG=O. sativa	CB679373	Os.38319	Os.6340	---	chr05|11975:21531982-21532923 (+) // 99.87 //	CDNA clone:J013097F13, full insert sequence	---	---	---	---	---	---	---	---	---	---	---	---	---	---	---	---	---	---	---	---	---	---	---	This probe set was annotated using the Genome Target Overlap based pipeline to a UniGene identifier using 1 transcripts. // false // Genome Target Overlap // B	AK065927	AK065927 // Oryza sativa (japonica cultivar-group) cDNA clone:J013045I15, full insert sequence. // gb // 0 // chr05|12005:21530444-21532926(+)	---
11	1.6	1.2	2	I	2e-05	gb:AK060564.1 DB_XREF=gi:32970582 TID=Os.51081.1 CNT=1 FEA=FLmRNA TIER=FL STK=1 UG=Os.51081 UG_TITLE=(japonica cultivar-group) cDNA clone:001-022-G11, full insert sequence DEF=Oryza sativa (japonica cultivar-group) cDNA clone:001-022-G11, full insert sequence. FL=gb:AK060564.1 REP_ORG=O. sativa	Rice Array	Oryza sativa	2008-03-17	Consensus sequence	GenBank	Os.51081.1	gb:AK060564.1 /DB_XREF=gi:32970582 /TID=Os.51081.1 /CNT=1 /FEA=FLmRNA /TIER=FL /STK=1 /UG=Os.51081 /UG_TITLE=(japonica cultivar-group) cDNA clone:001-022-G11, full insert sequence /DEF=Oryza sativa (japonica cultivar-group) cDNA clone:001-022-G11, full insert sequence. /FL=gb:AK060564.1 /REP_ORG=O. sativa	AK060564.1	Os.51081	Os.93381	---	---	CDNA clone:001-022-G11, full insert sequence	---	---	---	---	---	---	---	---	---	---	---	---	---	---	---	---	---	---	---	---	---	---	---	This probe set was annotated using the Matching Probes based pipeline to a UniGene identifier using 1 transcripts. // false // Matching Probes // A	AK060564(11)	AK060564 // Oryza sativa (japonica cultivar-group) cDNA clone:001-022-G11, full insert sequence. // gb // 11 // ---	---
11	1.6	0.9	2.4	I	2e-05	gb:AK060958.1 DB_XREF=gi:32970976 TID=Os.51119.1 CNT=1 FEA=FLmRNA TIER=FL STK=1 UG=Os.51119 UG_TITLE=(japonica cultivar-group) cDNA clone:006-201-H07, full insert sequence DEF=Oryza sativa (japonica cultivar-group) cDNA clone:006-201-H07, full insert sequence. FL=gb:AK060958.1 REP_ORG=O. sativa	Rice Array	Oryza sativa	2008-03-17	Consensus sequence	GenBank	Os.51119.1	gb:AK060958.1 /DB_XREF=gi:32970976 /TID=Os.51119.1 /CNT=1 /FEA=FLmRNA /TIER=FL /STK=1 /UG=Os.51119 /UG_TITLE=(japonica cultivar-group) cDNA clone:006-201-H07, full insert sequence /DEF=Oryza sativa (japonica cultivar-group) cDNA clone:006-201-H07, full insert sequence. /FL=gb:AK060958.1 /REP_ORG=O. sativa	AK060958.1	Os.51119	Os.14076	---	chr02|11972:27131360-27132388 (-) // 99.9 //	Os02g0668500	Os02g0668500	---	full length	---	4330263	---	---	---	NP_001047687.1	NM_001054222	---	---	---	---	---	---	---	---	---	---	---	---	---	This probe set was annotated using the Matching Probes based pipeline to a UniGene identifier using 1 transcripts. // false // Matching Probes // A	AK060958(11)	AK060958 // Oryza sativa (japonica cultivar-group) cDNA clone:006-201-H07, full insert sequence. // gb // 11 // --- /// LOC_Os02g44820.1 // expressed protein // tigr_pseudomol_4 // 11 // ---	---
11	1.6	1.2	1.9	I	2.7e-05	gb:AK101809.1 DB_XREF=gi:32987018 TID=Os.51945.1 CNT=4 FEA=FLmRNA TIER=FL STK=1 UG=Os.51945 UG_TITLE=(japonica cultivar-group) cDNA clone:J033066M05, full insert sequence DEF=Oryza sativa (japonica cultivar-group) cDNA clone:J033066M05, full insert sequence. FL=gb:AK101809.1 gb:AK064355.1 REP_ORG=O. sativa	Rice Array	Oryza sativa	2008-03-17	Consensus sequence	GenBank	Os.51945.1	gb:AK101809.1 /DB_XREF=gi:32987018 /TID=Os.51945.1 /CNT=4 /FEA=FLmRNA /TIER=FL /STK=1 /UG=Os.51945 /UG_TITLE=(japonica cultivar-group) cDNA clone:J033066M05, full insert sequence /DEF=Oryza sativa (japonica cultivar-group) cDNA clone:J033066M05, full insert sequence. /FL=gb:AK101809.1 gb:AK064355.1 /REP_ORG=O. sativa	AK101809.1	---	---	---	chr02|11972:13096083-13098238 (+) // 99.83 //	---	---	---	full length	---	---	---	---	---	---	---	---	---	---	---	---	---	---	---	---	---	---	---	---	This probe set was annotated using the Matching Probes based pipeline to a Entrez Gene identifier using 1 transcripts. // false // Matching Probes // A	NM_001053237(10)	LOC_Os02g22020.1 // expressed protein // tigr_pseudomol_4 // 10 // --- /// NM_001053237 // Oryza sativa (japonica cultivar-group) Os02g0325600 (Os02g0325600) mRNA, complete cds. // refseq // 10 // ---	---
11	1.6	0.9	2.3	I	0.000167	gb:AK072076.1 DB_XREF=gi:32982099 TID=Os.53335.1 CNT=4 FEA=FLmRNA TIER=FL STK=1 UG=Os.53335 UG_TITLE=(japonica cultivar-group) cDNA clone:J013119B18, full insert sequence DEF=Oryza sativa (japonica cultivar-group) cDNA clone:J013119B18, full insert sequence. FL=gb:AK072076.1 REP_ORG=O. sativa	Rice Array	Oryza sativa	2008-03-17	Consensus sequence	GenBank	Os.53335.1	gb:AK072076.1 /DB_XREF=gi:32982099 /TID=Os.53335.1 /CNT=4 /FEA=FLmRNA /TIER=FL /STK=1 /UG=Os.53335 /UG_TITLE=(japonica cultivar-group) cDNA clone:J013119B18, full insert sequence /DEF=Oryza sativa (japonica cultivar-group) cDNA clone:J013119B18, full insert sequence. /FL=gb:AK072076.1 /REP_ORG=O. sativa	AK072076.1	---	---	---	chr11|11981:19455500-19462028 (-) // 99.88 //	---	---	---	full length	---	---	---	---	---	---	---	---	---	---	---	---	---	---	---	---	---	---	LOC_Os11g34110.1 // span:61-83,96-113,126-148,163-185,206-225,310-332,344-361,371-393,414-433 // numtm:9 /// NP_001068044.1 // span:61-83,96-113,126-148,163-185,206-225,310-332,344-361,371-393,414-433 // numtm:9	---	This probe set was annotated using the Matching Probes based pipeline to a Entrez Gene identifier using 1 transcripts. // false // Matching Probes // A	NM_001074576(11)	LOC_Os11g34110.1 // expressed protein // tigr_pseudomol_4 // 11 // --- /// NM_001074576 // Oryza sativa (japonica cultivar-group) Os11g0543500 (Os11g0543500) mRNA, complete cds. // refseq // 11 // ---	---
11	1.6	0.8	2.4	I	0.000492	gb:AK100529.1 DB_XREF=gi:32985738 TID=Os.53870.1 CNT=1 FEA=FLmRNA TIER=FL STK=1 UG=Os.53870 UG_TITLE=(japonica cultivar-group) cDNA clone:J023101G11, full insert sequence DEF=Oryza sativa (japonica cultivar-group) cDNA clone:J023101G11, full insert sequence. FL=gb:AK100529.1 REP_ORG=O. sativa	Rice Array	Oryza sativa	2008-03-17	Consensus sequence	GenBank	Os.53870.1	gb:AK100529.1 /DB_XREF=gi:32985738 /TID=Os.53870.1 /CNT=1 /FEA=FLmRNA /TIER=FL /STK=1 /UG=Os.53870 /UG_TITLE=(japonica cultivar-group) cDNA clone:J023101G11, full insert sequence /DEF=Oryza sativa (japonica cultivar-group) cDNA clone:J023101G11, full insert sequence. /FL=gb:AK100529.1 /REP_ORG=O. sativa	AK100529.1	---	---	---	chr11|11981:9165580-9170739 (+) // 99.96 //	---	---	---	full length	---	---	---	---	---	---	---	---	---	---	---	---	---	---	---	---	---	IPR003265 // HhH-GPD // 3.1E-7	---	---	This probe set was annotated using the Matching Probes based pipeline to a Entrez Gene identifier using 1 transcripts. // false // Matching Probes // A	NM_001074202(11)	LOC_Os11g16580.1 // Endonuclease III-like protein 1, putative, expressed // tigr_pseudomol_4 // 10 // --- /// NM_001074202 // Oryza sativa (japonica cultivar-group) Os11g0267300 (Os11g0267300) mRNA, partial cds. // refseq // 11 // ---	---
11	1.6	0.8	2.4	I	0.001336	gb:AK110633.1 DB_XREF=gi:32995842 TID=Os.56959.1 CNT=1 FEA=FLmRNA TIER=FL STK=1 UG=Os.56959 UG_TITLE=(japonica cultivar-group) cDNA clone:002-169-C01, full insert sequence DEF=Oryza sativa (japonica cultivar-group) cDNA clone:002-169-C01, full insert sequence. FL=gb:AK110633.1 REP_ORG=O. sativa	Rice Array	Oryza sativa	2008-03-17	Consensus sequence	GenBank	Os.56959.1	gb:AK110633.1 /DB_XREF=gi:32995842 /TID=Os.56959.1 /CNT=1 /FEA=FLmRNA /TIER=FL /STK=1 /UG=Os.56959 /UG_TITLE=(japonica cultivar-group) cDNA clone:002-169-C01, full insert sequence /DEF=Oryza sativa (japonica cultivar-group) cDNA clone:002-169-C01, full insert sequence. /FL=gb:AK110633.1 /REP_ORG=O. sativa	AK110633.1	---	---	---	chr04|11974:27775809-27776728 (-) // 100.0 //	---	---	---	full length	---	---	---	---	---	---	---	---	---	---	---	---	---	---	---	---	---	---	---	---	This probe set was annotated using the Matching Probes based pipeline to a Entrez Gene identifier using 1 transcripts. // false // Matching Probes // A	NM_001060070(11)	LOC_Os04g47140.1 // expressed protein // tigr_pseudomol_4 // 11 // --- /// NM_001060070 // Oryza sativa (japonica cultivar-group) Os04g0558700 (Os04g0558700) mRNA, complete cds. // refseq // 11 // ---	CT833252 // gb // 6 // Cross Hyb Matching Probes
11	1.6	1.1	2.2	I	2e-05	gb:AK066285.1 DB_XREF=gi:32976303 TID=Os.6206.2 CNT=9 FEA=FLmRNA TIER=FL STK=2 UG=Os.6206 UG_TITLE=(japonica cultivar-group) cDNA clone:J023142C08, full insert sequence DEF=Oryza sativa (japonica cultivar-group) cDNA clone:J013068N08, full insert sequence. FL=gb:AK066285.1 REP_ORG=O. sativa	Rice Array	Oryza sativa	2008-03-17	Consensus sequence	GenBank	Os.6206.2	gb:AK066285.1 /DB_XREF=gi:32976303 /TID=Os.6206.2 /CNT=9 /FEA=FLmRNA /TIER=FL /STK=2 /UG=Os.6206 /UG_TITLE=(japonica cultivar-group) cDNA clone:J023142C08, full insert sequence /DEF=Oryza sativa (japonica cultivar-group) cDNA clone:J013068N08, full insert sequence. /FL=gb:AK066285.1 /REP_ORG=O. sativa	AK066285.1	---	---	---	chr06|11976:22072889-22081488 (-) // 99.95 // /// chr06|11976:22047623-22078637 (-) // 92.03 // /// chr06|11976:22088978-22094984 (-) // 88.52 //	---	---	---	full length	---	---	Q68YV8	---	---	---	---	---	---	---	---	---	---	0006118 // electron transport // inferred from electronic annotation	---	0004497 // monooxygenase activity // inferred from electronic annotation /// 0005506 // iron ion binding // inferred from electronic annotation /// 0016491 // oxidoreductase activity // inferred from electronic annotation /// 0020037 // heme binding // inferred from electronic annotation /// 0046872 // metal ion binding // inferred from electronic annotation	---	---	LOC_Os06g37364.1 // span:4-26,339-361 // numtm:2	---	This probe set was annotated using the Matching Probes based pipeline to a Entrez Gene identifier using 1 transcripts. // false // Matching Probes // A	NM_001064444(10)	LOC_Os06g37364.1 // Ent-kaurene oxidase, putative, expressed // tigr_pseudomol_4 // 11 // --- /// LOC_Os06g37364.2 // Ent-kaurene oxidase, putative, expressed // tigr_pseudomol_4 // 11 // --- /// NM_001064444 // Oryza sativa (japonica cultivar-group) Os06g0570100 (Os06g0570100) mRNA, complete cds. // refseq // 10 // ---	LOC_Os06g37300.1 // tigr_pseudomol_4 // 1 // Cross Hyb Matching Probes /// LOC_Os06g37330.1 // tigr_pseudomol_4 // 5 // Cross Hyb Matching Probes /// NM_001064440 // refseq // 1 // Cross Hyb Matching Probes /// NM_001064442 // refseq // 5 // Cross Hyb Matching Probes /// NM_001064447 // refseq // 3 // Cross Hyb Matching Probes
11	1.6	0.8	2.5	I	0.000492	gb:AU165033 DB_XREF=gi:11414240 DB_XREF=AU165033 CLONE=Osia15 TID=Os.6467.1 CNT=1 FEA=EST TIER=ConsEnd STK=1 UG=Os.6467 UG_TITLE=Transcribed sequence REP_ORG=O. sativa	Rice Array	Oryza sativa	2008-03-17	Consensus sequence	GenBank	Os.6467.1	gb:AU165033 /DB_XREF=gi:11414240 /DB_XREF=AU165033 /CLONE=Osia15 /TID=Os.6467.1 /CNT=1 /FEA=EST /TIER=ConsEnd /STK=1 /UG=Os.6467 /UG_TITLE=Transcribed sequence /REP_ORG=O. sativa	AU165033	Os.6467	Os.74483	---	chr12|11982:11188622-11188913 (+) // 100.0 //	Os12g0290100	Os12g0290100	---	full length	---	4352007	---	---	---	NP_001066598.1	NM_001073130	---	---	---	---	---	---	---	---	---	---	IPR001245 // Tyrosine protein kinase // 1.2E-12	---	---	This probe set was annotated using the Matching Probes based pipeline to a UniGene identifier using 1 transcripts. // false // Matching Probes // A	AK242638(11)	AK242638 // Oryza sativa (japonica cultivar-group) cDNA, clone: J090023J02, full insert sequence. // gb // 11 // --- /// LOC_Os12g19290.1 // Protein kinase domain containing protein, expressed // tigr_pseudomol_4 // 11 // ---	---
11	1.6	1.4	1.8	I	2e-05	gb:AK061277.1 DB_XREF=gi:32971295 TID=Os.6792.1 CNT=7 FEA=FLmRNA TIER=FL STK=1 UG=Os.6792 UG_TITLE=(japonica cultivar-group) putative nucleoid DNA binding protein (OSJNBa0040D23.17), mRNA DEF=Oryza sativa (japonica cultivar-group) cDNA clone:006-212-F01, full insert sequence. FL=gb:AK061045.1 gb:AK061277.1 REP_ORG=O. sativa	Rice Array	Oryza sativa	2008-03-17	Consensus sequence	GenBank	Os.6792.1	gb:AK061277.1 /DB_XREF=gi:32971295 /TID=Os.6792.1 /CNT=7 /FEA=FLmRNA /TIER=FL /STK=1 /UG=Os.6792 /UG_TITLE=(japonica cultivar-group) putative nucleoid DNA binding protein (OSJNBa0040D23.17), mRNA /DEF=Oryza sativa (japonica cultivar-group) cDNA clone:006-212-F01, full insert sequence. /FL=gb:AK061045.1 gb:AK061277.1 /REP_ORG=O. sativa	AK061277.1	---	---	---	chr10|11980:20641555-20642992 (+) // 99.51 // /// chr10|11980:20627197-20628603 (+) // 97.56 //	---	---	---	full length	---	---	---	---	---	---	---	---	---	---	---	---	---	---	---	---	---	IPR001461 // Peptidase A1, pepsin // 6.1E-6 /// IPR001461 // Peptidase A1, pepsin // 5.0E-6	---	---	This probe set was annotated using the Genome Target Overlap based pipeline to a Entrez Gene identifier using 2 transcripts. // true // Genome Target Overlap // B	LOC_Os10g39260.1,NM_001071711,LOC_Os10g39300.1,NM_001071712	LOC_Os10g39260.1 // Eukaryotic aspartyl protease family protein, expressed // tigr_pseudomol_4 // 0 // chr10|12010:20641557-20642992(+) /// LOC_Os10g39260.1 // Eukaryotic aspartyl protease family protein, expressed // tigr_pseudomol_4 // 0 // chr10|12010:20627199-20628603(+) /// LOC_Os10g39300.1 // Eukaryotic aspartyl protease family protein, expressed // tigr_pseudomol_4 // 0 // chr10|12010:2064…	---
11	1.6	1.2	1.9	I	2e-05	gb:CB653151 DB_XREF=gi:29656876 DB_XREF=OSJNEc03O09.r CLONE=OSJNEc03O09 TID=Os.7938.1 CNT=28 FEA=FLmRNA TIER=Stack STK=8 UG=Os.7938 UG_TITLE=(japonica cultivar-group) cDNA clone:001-044-B06, full insert sequence FL=gb:AK065090.1 gb:AK104928.1 REP_ORG=O. sativa	Rice Array	Oryza sativa	2008-03-17	Consensus sequence	GenBank	Os.7938.1	gb:CB653151 /DB_XREF=gi:29656876 /DB_XREF=OSJNEc03O09.r /CLONE=OSJNEc03O09 /TID=Os.7938.1 /CNT=28 /FEA=FLmRNA /TIER=Stack /STK=8 /UG=Os.7938 /UG_TITLE=(japonica cultivar-group) cDNA clone:001-044-B06, full insert sequence /FL=gb:AK065090.1 gb:AK104928.1 /REP_ORG=O. sativa	CB653151	---	---	---	chr04|11974:34988028-34989535 (-) // 99.93 //	---	---	---	---	---	---	---	---	---	---	---	---	---	---	---	---	---	---	---	---	---	---	LOC_Os04g59190.1 // span:12-34 // numtm:1 /// NP_001054339.1 // span:12-34 // numtm:1	---	This probe set was annotated using the Matching Probes based pipeline to a Entrez Gene identifier using 1 transcripts. // false // Matching Probes // A	NM_001060874(11)	LOC_Os04g59190.1 // Peroxidase family protein, expressed // tigr_pseudomol_4 // 11 // --- /// NM_001060874 // Oryza sativa (japonica cultivar-group) Os04g0688300 (Os04g0688300) mRNA, complete cds. // refseq // 11 // ---	---
11	1.6	0.8	2.5	I	0.000865	gb:AK068618.1 DB_XREF=gi:32978635 TID=Os.9239.1 CNT=12 FEA=FLmRNA TIER=FL STK=1 UG=Os.9239 UG_TITLE=(japonica cultivar-group) cDNA clone:J013157F12, full insert sequence DEF=Oryza sativa (japonica cultivar-group) cDNA clone:J013157F12, full insert sequence. FL=gb:AK068618.1 gb:AK058519.1 REP_ORG=O. sativa	Rice Array	Oryza sativa	2008-03-17	Consensus sequence	GenBank	Os.9239.1	gb:AK068618.1 /DB_XREF=gi:32978635 /TID=Os.9239.1 /CNT=12 /FEA=FLmRNA /TIER=FL /STK=1 /UG=Os.9239 /UG_TITLE=(japonica cultivar-group) cDNA clone:J013157F12, full insert sequence /DEF=Oryza sativa (japonica cultivar-group) cDNA clone:J013157F12, full insert sequence. /FL=gb:AK068618.1 gb:AK058519.1 /REP_ORG=O. sativa	AK068618.1	---	---	---	chr02|11972:18643427-18649399 (-) // 99.78 //	---	---	---	full length	---	---	---	---	---	---	---	---	---	---	---	---	---	---	---	---	---	---	---	---	This probe set was annotated using the Matching Probes based pipeline to a Entrez Gene identifier using 1 transcripts. // false // Matching Probes // A	NM_001053493(11)	LOC_Os02g31150.1 // Zinc finger, C3HC4 type family protein, expressed // tigr_pseudomol_4 // 11 // --- /// NM_001053493 // Oryza sativa (japonica cultivar-group) Os02g0516600 (Os02g0516600) mRNA, complete cds. // refseq // 11 // ---	---
11	1.6	0.5	2.8	I	0.001486	gb:AK069260.1 DB_XREF=gi:32979284 TID=Os.9858.1 CNT=8 FEA=FLmRNA TIER=FL STK=1 UG=Os.9858 UG_TITLE=(japonica cultivar-group) unnamed protein product (Gene), mRNA DEF=Oryza sativa (japonica cultivar-group) cDNA clone:J023010J16, full insert sequence. FL=gb:AK069260.1 REP_ORG=O. sativa	Rice Array	Oryza sativa	2008-03-17	Consensus sequence	GenBank	Os.9858.1	gb:AK069260.1 /DB_XREF=gi:32979284 /TID=Os.9858.1 /CNT=8 /FEA=FLmRNA /TIER=FL /STK=1 /UG=Os.9858 /UG_TITLE=(japonica cultivar-group) unnamed protein product (Gene), mRNA /DEF=Oryza sativa (japonica cultivar-group) cDNA clone:J023010J16, full insert sequence. /FL=gb:AK069260.1 /REP_ORG=O. sativa	AK069260.1	---	---	---	chr01|11971:10343021-10346767 (-) // 92.32 // /// chr06|11976:20820743-20824188 (-) // 99.8 //	---	---	---	full length	---	---	---	---	---	---	---	---	---	---	---	---	---	---	---	---	---	---	---	---	This probe set was annotated using the Matching Probes based pipeline to a Entrez Gene identifier using 1 transcripts. // false // Matching Probes // A	NM_001064367(11)	LOC_Os06g35670.1 // expressed protein // tigr_pseudomol_4 // 11 // --- /// LOC_Os06g35670.2 // expressed protein // tigr_pseudomol_4 // 11 // --- /// NM_001064367 // Oryza sativa (japonica cultivar-group) Os06g0549700 (Os06g0549700) mRNA, complete cds. // refseq // 11 // ---	CT832724 // gb // 6 // Cross Hyb Matching Probes /// AK240653 // gb // 7 // Cross Hyb Matching Probes
11	1.6	0.5	2.8	I	0.000241	gb:AK106257.1 DB_XREF=gi:32991466 TID=OsAffx.1874.1 CNT=1 FEA=FLmRNA TIER=FL STK=1 NOTE=sequence(s) not in UniGene DEF=Oryza sativa (japonica cultivar-group) cDNA clone:002-100-F01, full insert sequence. FL=gb:AK106257.1 REP_ORG=O. sativa	Rice Array	Oryza sativa	2008-03-17	Consensus sequence	GenBank	OsAffx.1874.1	gb:AK106257.1 /DB_XREF=gi:32991466 /TID=OsAffx.1874.1 /CNT=1 /FEA=FLmRNA /TIER=FL /STK=1 /NOTE=sequence(s) not in UniGene /DEF=Oryza sativa (japonica cultivar-group) cDNA clone:002-100-F01, full insert sequence. /FL=gb:AK106257.1 /REP_ORG=O. sativa	AK106257.1	---	---	---	chr01|11971:33848189-33849337 (+) // 54.92 //	---	---	---	---	---	---	---	---	---	---	---	---	---	---	---	---	---	---	---	---	---	---	---	---	This probe set was annotated using the Matching Probes based pipeline to a GenBank identifier using 1 transcripts. // false // Matching Probes // A	AK106257(11),AK288157(10)	AK106257 // Oryza sativa (japonica cultivar-group) cDNA clone:002-100-F01, full insert sequence. // gb // 11 // --- /// AK288157 // Oryza sativa (japonica cultivar-group) cDNA, clone: J090001A02, full insert sequence. // gb // 10 // ---	NM_001051026 // refseq // 4 // Cross Hyb Matching Probes /// AK242621 // gb // 9 // Negative Strand Matching Probes
11	1.6	0.8	2.4	I	6e-05	tigr:9639.m04497 TID=OsAffx.31531.1 CNT=1 FEA=mRNA TIER=ConsEnd STK=0 NOTE=sequence(s) not in UniGene DEF=laccase (EC 1.10.3.2) precursor - common tobacco REP_ORG=O. sativa	Rice Array	Oryza sativa	2008-03-17	Consensus sequence	The Institute for Genomic Research	OsAffx.31531.1	tigr:9639.m04497 /TID=OsAffx.31531.1 /CNT=1 /FEA=mRNA /TIER=ConsEnd /STK=0 /NOTE=sequence(s) not in UniGene /DEF=laccase (EC 1.10.3.2) precursor - common tobacco /REP_ORG=O. sativa 苯二酚氧化酶	9639.m04497	---	---	---	chr11|11981:28415609-28418331 (+) // 100.0 //	---	---	---	full length	---	---	---	---	---	---	---	---	---	---	---	---	---	---	---	---	---	IPR001117 // Multicopper oxidase, type 1 // 3.8E-22	---	---	This probe set was annotated using the Matching Probes based pipeline to a Entrez Gene identifier using 1 transcripts. // false // Matching Probes // A	NM_001075093(11)	LOC_Os11g48060.1 // Multicopper oxidase family protein, expressed // tigr_pseudomol_4 // 11 // --- /// NM_001075093 // Oryza sativa (japonica cultivar-group) Os11g0708100 (Os11g0708100) mRNA, partial cds. // refseq // 11 // ---	---
11	1.6	-0.1	3.4	I	0.001077	tigr:9639.m03288 TID=OsAffx.7314.1 CNT=1 FEA=mRNA TIER=ConsEnd STK=0 NOTE=sequence(s) not in UniGene DEF=Similar to carotenoid isomerase REP_ORG=O. sativa	Rice Array	Oryza sativa	2008-03-17	Consensus sequence	The Institute for Genomic Research	OsAffx.7314.1	tigr:9639.m03288 /TID=OsAffx.7314.1 /CNT=1 /FEA=mRNA /TIER=ConsEnd /STK=0 /NOTE=sequence(s) not in UniGene /DEF=Similar to carotenoid isomerase /REP_ORG=O. sativa	9639.m03288	---	---	---	chr11|11981:20984660-20988596 (+) // 100.0 //	---	---	---	full length	---	---	---	---	---	---	---	---	---	---	---	---	---	---	---	---	---	IPR002218 // Glucose-inhibited division protein A // 6.7E-5 /// IPR002922 // Thiamine biosynthesis Thi4 protein // 1.3E-4 /// IPR002938 // Monooxygenase, FAD-binding // 3.0E-6 /// IPR003953 // Fumarate reductase/succinate dehydrogenase flavoprotein, N-terminal // 2.1E-8 /// IPR013027 // FAD-dependent pyridine nucleotide-disulphide oxidoreductase // 1.3E-5	---	---	This probe set was annotated using the Genome Target Overlap based pipeline to a Entrez Gene identifier using 1 transcripts. // false // Genome Target Overlap // B	NM_001074659	LOC_Os11g36440.1 // carotenoid isomerase, putative, expressed // tigr_pseudomol_4 // 10 // ---	NM_001074659 // refseq // 7 // Cross Hyb Matching Probes
11	1.5	0.5	2.6	I	0.000273	gb:AK072561.1 DB_XREF=gi:32982584 TID=Os.10074.1 CNT=6 FEA=FLmRNA TIER=FL STK=1 UG=Os.10074 UG_TITLE=(japonica cultivar-group) cDNA clone:J023133P17, full insert sequence DEF=Oryza sativa (japonica cultivar-group) cDNA clone:J023133P17, full insert sequence. FL=gb:AK072561.1 REP_ORG=O. sativa	Rice Array	Oryza sativa	2008-03-17	Consensus sequence	GenBank	Os.10074.1	gb:AK072561.1 /DB_XREF=gi:32982584 /TID=Os.10074.1 /CNT=6 /FEA=FLmRNA /TIER=FL /STK=1 /UG=Os.10074 /UG_TITLE=(japonica cultivar-group) cDNA clone:J023133P17, full insert sequence /DEF=Oryza sativa (japonica cultivar-group) cDNA clone:J023133P17, full insert sequence. /FL=gb:AK072561.1 /REP_ORG=O. sativa	AK072561.1	---	---	---	chr11|11981:3328351-3334865 (+) // 99.66 //	---	---	---	full length	---	---	---	---	---	---	---	---	---	---	---	---	---	---	---	---	---	---	---	---	This probe set was annotated using the Matching Probes based pipeline to a Entrez Gene identifier using 1 transcripts. // false // Matching Probes // A	NM_001072381(11)	LOC_Os11g06810.1 // expressed protein // tigr_pseudomol_4 // 11 // --- /// NM_001072381 // Oryza sativa (japonica cultivar-group) Os11g0169100 (Os11g0169100) mRNA, complete cds. // refseq // 11 // ---	---
11	1.5	1.4	1.7	I	2e-05	gb:AB052843.1 DB_XREF=gi:11990467 TID=Os.11018.1 CNT=29 FEA=FLmRNA TIER=FL STK=2 UG=Os.11018 DEF=Oryza sativa (japonica cultivar-group) mRNA for ribonuclease, complete cds, clone:C30227. PROD=ribonuclease FL=gb:AB052843.1 gb:AB052842.1 gb:AK058502.1 gb:AK059802.1 REP_ORG=O. sativa	Rice Array	Oryza sativa	2008-03-17	Consensus sequence	GenBank	Os.11018.1	gb:AB052843.1 /DB_XREF=gi:11990467 /TID=Os.11018.1 /CNT=29 /FEA=FLmRNA /TIER=FL /STK=2 /UG=Os.11018 /DEF=Oryza sativa (japonica cultivar-group) mRNA for ribonuclease, complete cds, clone:C30227. /PROD=ribonuclease /FL=gb:AB052843.1 gb:AB052842.1 gb:AK058502.1 gb:AK059802.1 /REP_ORG=O. sativa	AB052843.1	---	---	---	chr08|11978:20917875-20920001 (+) // 98.06 //	---	---	---	full length	---	---	Q7GC42 /// Q9FEG7 /// Q9FRU0	---	---	---	---	---	---	---	---	---	---	---	---	0003723 // RNA binding // inferred from electronic annotation /// 0004521 // endoribonuclease activity // inferred from electronic annotation /// 0016787 // hydrolase activity // inferred from electronic annotation /// 0033897 // ribonuclease T2 activity // inferred from electronic annotation	---	---	LOC_Os08g33710.1 // span:7-24 // numtm:1 /// NP_001061877.1 // span:7-24 // numtm:1	---	This probe set was annotated using the Matching Probes based pipeline to a Entrez Gene identifier using 1 transcripts. // false // Matching Probes // A	NM_001068412(10)	LOC_Os08g33710.1 // Extracellular ribonuclease LE precursor, putative, expressed // tigr_pseudomol_4 // 11 // --- /// NM_001068412 // Oryza sativa (japonica cultivar-group) Os08g0434100 (Os08g0434100) mRNA, complete cds. // refseq // 10 // ---	---
11	1.5	1	2	I	0.000273	gb:AK070684.1 DB_XREF=gi:32980708 TID=Os.11838.1 CNT=30 FEA=FLmRNA TIER=FL STK=0 UG=Os.11838 UG_TITLE=(japonica cultivar-group) cDNA clone:001-038-F06, full insert sequence DEF=Oryza sativa (japonica cultivar-group) cDNA clone:J023062L13, full insert sequence. FL=gb:AK104751.1 gb:AK104621.1 gb:AK070684.1 gb:AK119619.1 REP_ORG=O. sativa	Rice Array	Oryza sativa	2008-03-17	Consensus sequence	GenBank	Os.11838.1	gb:AK070684.1 /DB_XREF=gi:32980708 /TID=Os.11838.1 /CNT=30 /FEA=FLmRNA /TIER=FL /STK=0 /UG=Os.11838 /UG_TITLE=(japonica cultivar-group) cDNA clone:001-038-F06, full insert sequence /DEF=Oryza sativa (japonica cultivar-group) cDNA clone:J023062L13, full insert sequence. /FL=gb:AK104751.1 gb:AK104621.1 gb:AK070684.1 gb:AK119619.1 /REP_ORG=O. sativa	AK070684.1	---	---	---	chr03|11973:7301641-7304559 (+) // 98.51 //	---	---	---	---	---	---	---	---	---	---	---	---	---	---	---	---	---	---	---	---	---	---	LOC_Os03g13540.1 // span:12-34 // numtm:1	---	This probe set was annotated using the Matching Probes based pipeline to a TIGR Rice Pseudomolecules v4 identifier using 1 transcripts. // false // Matching Probes // A	LOC_Os03g13540.1(11)	LOC_Os03g13540.1 // purple acid phosphatase 1, putative, expressed // tigr_pseudomol_4 // 11 // ---	NM_001056035 // refseq // 7 // Cross Hyb Matching Probes
11	1.5	0.2	2.7	I	0.000552	gb:AK059217.1 DB_XREF=gi:32969235 TID=Os.12449.1 CNT=6 FEA=FLmRNA TIER=FL STK=0 UG=Os.12449 UG_TITLE=(japonica cultivar-group) cDNA clone:001-024-C09, full insert sequence DEF=Oryza sativa (japonica cultivar-group) cDNA clone:001-024-C09, full insert sequence. FL=gb:AK059217.1 REP_ORG=O. sativa	Rice Array	Oryza sativa	2008-03-17	Consensus sequence	GenBank	Os.12449.1	gb:AK059217.1 /DB_XREF=gi:32969235 /TID=Os.12449.1 /CNT=6 /FEA=FLmRNA /TIER=FL /STK=0 /UG=Os.12449 /UG_TITLE=(japonica cultivar-group) cDNA clone:001-024-C09, full insert sequence /DEF=Oryza sativa (japonica cultivar-group) cDNA clone:001-024-C09, full insert sequence. /FL=gb:AK059217.1 /REP_ORG=O. sativa	AK059217.1	---	---	---	chr08|11978:23904186-23906473 (+) // 99.91 //	---	---	---	full length	---	---	---	---	---	---	---	---	---	---	---	---	---	---	---	---	---	IPR005834 // Haloacid dehalogenase-like hydrolase // 1.8E-13	LOC_Os08g37950.1 // span:257-278,290-309,324-343,507-529,544-566,872-894,899-921 // numtm:7 /// NP_001062093.1 // span:113-135,140-162 // numtm:2	---	This probe set was annotated using the Matching Probes based pipeline to a Entrez Gene identifier using 1 transcripts. // false // Matching Probes // A	NM_001068628(10)	LOC_Os08g37950.1 // Copper-transporting ATPase PAA1, putative, expressed // tigr_pseudomol_4 // 11 // --- /// NM_001068628 // Oryza sativa (japonica cultivar-group) Os08g0486100 (Os08g0486100) mRNA, partial cds. // refseq // 10 // ---	---
11	1.5	1.2	1.8	I	2e-05	gb:AK066237.1 DB_XREF=gi:32976255 TID=Os.14978.1 CNT=22 FEA=FLmRNA TIER=FL+Stack STK=8 UG=Os.14978 UG_TITLE=(japonica cultivar-group) cDNA clone:J013107E22, full insert sequence DEF=Oryza sativa (japonica cultivar-group) cDNA clone:J013058G09, full insert sequence. FL=gb:AK066237.1 REP_ORG=O. sativa	Rice Array	Oryza sativa	2008-03-17	Consensus sequence	GenBank	Os.14978.1	gb:AK066237.1 /DB_XREF=gi:32976255 /TID=Os.14978.1 /CNT=22 /FEA=FLmRNA /TIER=FL+Stack /STK=8 /UG=Os.14978 /UG_TITLE=(japonica cultivar-group) cDNA clone:J013107E22, full insert sequence /DEF=Oryza sativa (japonica cultivar-group) cDNA clone:J013058G09, full insert sequence. /FL=gb:AK066237.1 /REP_ORG=O. sativa	AK066237.1	---	---	---	chr07|11977:21230169-21239569 (-) // 99.89 //	---	---	---	full length	---	---	---	---	---	---	---	---	---	---	---	---	---	---	---	---	---	---	---	---	This probe set was annotated using the Matching Probes based pipeline to a Entrez Gene identifier using 1 transcripts. // false // Matching Probes // A	NM_001066420(11)	CT828083 // Oryza sativa (indica cultivar-group) cDNA clone:OSIGCRA108D04, full insert sequence. // gb // 9 // --- /// LOC_Os07g35510.1 // Glycosyl hydrolases family 17 protein, expressed // tigr_pseudomol_4 // 11 // --- /// NM_001066420 // Oryza sativa (japonica cultivar-group) Os07g0539300 (Os07g0539300) mRNA, complete cds. // refseq // 11 // ---	LOC_Os08g14700.1 // tigr_pseudomol_4 // 3 // Cross Hyb Matching Probes /// NM_001067886 // refseq // 3 // Cross Hyb Matching Probes
11	1.5	1.3	1.6	I	2e-05	gb:AK061337.1 DB_XREF=gi:32971355 TID=Os.17316.1 CNT=6 FEA=FLmRNA TIER=FL STK=3 UG=Os.17316 UG_TITLE=(japonica cultivar-group) cDNA clone:006-205-E07, full insert sequence DEF=Oryza sativa (japonica cultivar-group) cDNA clone:006-303-C05, full insert sequence. FL=gb:AK104142.1 gb:AK061337.1 REP_ORG=O. sativa	Rice Array	Oryza sativa	2008-03-17	Consensus sequence	GenBank	Os.17316.1	gb:AK061337.1 /DB_XREF=gi:32971355 /TID=Os.17316.1 /CNT=6 /FEA=FLmRNA /TIER=FL /STK=3 /UG=Os.17316 /UG_TITLE=(japonica cultivar-group) cDNA clone:006-205-E07, full insert sequence /DEF=Oryza sativa (japonica cultivar-group) cDNA clone:006-303-C05, full insert sequence. /FL=gb:AK104142.1 gb:AK061337.1 /REP_ORG=O. sativa	AK061337.1	---	---	---	chr04|11974:29112472-29119173 (+) // 99.78 //	---	---	---	full length	---	---	---	---	---	---	---	---	---	---	---	---	---	---	---	---	---	---	---	---	This probe set was annotated using the Matching Probes based pipeline to a Entrez Gene identifier using 1 transcripts. // false // Matching Probes // A	NM_001060186(11)	LOC_Os04g49194.1 // oxidoreductase, 2OG-Fe oxygenase family protein, expressed // tigr_pseudomol_4 // 11 // --- /// NM_001060186 // Oryza sativa (japonica cultivar-group) Os04g0581000 (Os04g0581000) mRNA, complete cds. // refseq // 11 // ---	---
11	1.5	0.6	2.5	I	0.000101	gb:AK121431.1 DB_XREF=gi:37991054 TID=Os.22481.1 CNT=15 FEA=FLmRNA TIER=FL STK=0 UG=Os.22481 UG_TITLE=(japonica cultivar-group) cDNA clone:J013001D03, full insert sequence DEF=Oryza sativa (japonica cultivar-group) cDNA clone:J023138G19, full insert sequence. FL=gb:AK121431.1 gb:AK064987.1 REP_ORG=O. sativa	Rice Array	Oryza sativa	2008-03-17	Consensus sequence	GenBank	Os.22481.1	gb:AK121431.1 /DB_XREF=gi:37991054 /TID=Os.22481.1 /CNT=15 /FEA=FLmRNA /TIER=FL /STK=0 /UG=Os.22481 /UG_TITLE=(japonica cultivar-group) cDNA clone:J013001D03, full insert sequence /DEF=Oryza sativa (japonica cultivar-group) cDNA clone:J023138G19, full insert sequence. /FL=gb:AK121431.1 gb:AK064987.1 /REP_ORG=O. sativa	AK121431.1	---	---	---	chr11|11981:18931949-18938377 (+) // 99.09 //	---	---	---	full length	---	---	---	---	---	---	---	---	---	---	---	---	---	---	---	---	---	---	---	---	This probe set was annotated using the Matching Probes based pipeline to a Entrez Gene identifier using 1 transcripts. // false // Matching Probes // A	NM_001074552(11)	LOC_Os11g32900.1 // retinoblastoma-related protein 1, putative, expressed // tigr_pseudomol_4 // 11 // --- /// LOC_Os11g32900.2 // retinoblastoma-related protein 1, putative, expressed // tigr_pseudomol_4 // 11 // --- /// NM_001074552 // Oryza sativa (japonica cultivar-group) Os11g0533500 (Os11g0533500) mRNA, complete cds. // refseq // 11 // ---	---
11	1.5	1.3	1.7	I	2e-05	gb:AK064118.1 DB_XREF=gi:32974136 TID=Os.2362.2 CNT=1 FEA=FLmRNA TIER=FL STK=1 UG=Os.2362 UG_TITLE=Homeodomain leucine zipper protein (Oshox7) mRNA, partial cds DEF=Oryza sativa (japonica cultivar-group) cDNA clone:002-102-B08, full insert sequence. FL=gb:AK064118.1 REP_ORG=O. sativa	Rice Array	Oryza sativa	2008-03-17	Consensus sequence	GenBank	Os.2362.2	gb:AK064118.1 /DB_XREF=gi:32974136 /TID=Os.2362.2 /CNT=1 /FEA=FLmRNA /TIER=FL /STK=1 /UG=Os.2362 /UG_TITLE=Homeodomain leucine zipper protein (Oshox7) mRNA, partial cds /DEF=Oryza sativa (japonica cultivar-group) cDNA clone:002-102-B08, full insert sequence. /FL=gb:AK064118.1 /REP_ORG=O. sativa	AK064118.1	---	---	---	chr02|11972:21481740-21484025 (-) // 91.75 //	---	---	---	full length	---	---	A5JPU4 /// Q6V9T0 /// Q9XH34	---	---	---	---	---	---	---	---	---	---	0006355 // regulation of transcription, DNA-dependent // inferred from electronic annotation /// 0045449 // regulation of transcription // inferred from electronic annotation	0005634 // nucleus // inferred from electronic annotation	0003677 // DNA binding // inferred from electronic annotation /// 0003700 // transcription factor activity // inferred from electronic annotation /// 0043565 // sequence-specific DNA binding // inferred from electronic annotation	---	---	---	---	This probe set was annotated using the Matching Probes based pipeline to a Entrez Gene identifier using 1 transcripts. // false // Matching Probes // A	NM_001053703(11)	LOC_Os02g35770.1 // Homeobox domain containing protein, expressed // tigr_pseudomol_4 // 11 // --- /// LOC_Os02g35770.2 // Homeobox domain containing protein, expressed // tigr_pseudomol_4 // 11 // --- /// NM_001053703 // Oryza sativa (japonica cultivar-group) Os02g0565600 (Os02g0565600) mRNA, complete cds. // refseq // 11 // ---	AY346328 // gb // 8 // Cross Hyb Matching Probes /// NM_001053876 // refseq // 1 // Negative Strand Matching Probes
11	1.5	0.1	2.9	I	0.000389	gb:AK101349.1 DB_XREF=gi:32986558 TID=Os.24830.1 CNT=3 FEA=FLmRNA TIER=FL STK=3 UG=Os.24830 UG_TITLE=(japonica cultivar-group) cDNA clone:002-124-C07, full insert sequence DEF=Oryza sativa (japonica cultivar-group) cDNA clone:J033034N04, full insert sequence. FL=gb:AK101349.1 gb:AK107133.1 REP_ORG=O. sativa	Rice Array	Oryza sativa	2008-03-17	Consensus sequence	GenBank	Os.24830.1	gb:AK101349.1 /DB_XREF=gi:32986558 /TID=Os.24830.1 /CNT=3 /FEA=FLmRNA /TIER=FL /STK=3 /UG=Os.24830 /UG_TITLE=(japonica cultivar-group) cDNA clone:002-124-C07, full insert sequence /DEF=Oryza sativa (japonica cultivar-group) cDNA clone:J033034N04, full insert sequence. /FL=gb:AK101349.1 gb:AK107133.1 /REP_ORG=O. sativa	AK101349.1	---	---	---	chr04|11974:4472140-4477245 (-) // 99.24 // /// chr04|11974:4457033-4460587 (-) // 84.15 //	---	---	---	full length	---	---	---	---	---	---	---	---	---	---	---	---	---	---	---	---	---	0	---	---	This probe set was annotated using the Matching Probes based pipeline to a Entrez Gene identifier using 1 transcripts. // false // Matching Probes // A	NM_001058671(11)	LOC_Os04g08390.1 // Leucine Rich Repeat family protein, expressed // tigr_pseudomol_4 // 11 // --- /// NM_001058671 // Oryza sativa (japonica cultivar-group) Os04g0166000 (Os04g0166000) mRNA, complete cds. // refseq // 11 // ---	LOC_Os04g08370.1 // tigr_pseudomol_4 // 1 // Cross Hyb Matching Probes
11	1.5	1.3	1.8	I	2e-05	gb:AK106058.1 DB_XREF=gi:32991267 TID=Os.27545.1 CNT=6 FEA=FLmRNA TIER=FL STK=1 UG=Os.27545 UG_TITLE=(japonica cultivar-group) cDNA clone:001-206-F10, full insert sequence DEF=Oryza sativa (japonica cultivar-group) cDNA clone:001-206-F10, full insert sequence. FL=gb:AK106058.1 REP_ORG=O. sativa	Rice Array	Oryza sativa	2008-03-17	Consensus sequence	GenBank	Os.27545.1	gb:AK106058.1 /DB_XREF=gi:32991267 /TID=Os.27545.1 /CNT=6 /FEA=FLmRNA /TIER=FL /STK=1 /UG=Os.27545 /UG_TITLE=(japonica cultivar-group) cDNA clone:001-206-F10, full insert sequence /DEF=Oryza sativa (japonica cultivar-group) cDNA clone:001-206-F10, full insert sequence. /FL=gb:AK106058.1 /REP_ORG=O. sativa	AK106058.1	---	---	---	chr04|11974:22683508-22686551 (+) // 99.78 //	---	---	---	full length	---	---	---	---	---	---	---	---	---	---	---	---	---	---	---	---	---	---	LOC_Os04g38540.1 // span:7-29 // numtm:1 /// LOC_Os04g38540.2 // span:7-29 // numtm:1 /// NP_001052979.1 // span:7-29 // numtm:1	---	This probe set was annotated using the Matching Probes based pipeline to a Entrez Gene identifier using 1 transcripts. // false // Matching Probes // A	NM_001059514(11)	LOC_Os04g38540.1 // Aldose 1-epimerase family protein, expressed // tigr_pseudomol_4 // 11 // --- /// LOC_Os04g38540.2 // Aldose 1-epimerase family protein, expressed // tigr_pseudomol_4 // 11 // --- /// NM_001059514 // Oryza sativa (japonica cultivar-group) Os04g0458600 (Os04g0458600) mRNA, complete cds. // refseq // 11 // ---	---
11	1.5	0.9	2	I	2e-05	gb:NM_194664.1 DB_XREF=gi:37530687 TID=Os.46736.1 CNT=2 FEA=mRNA TIER=ConsEnd STK=0 UG=Os.46736 DEF=Oryza sativa (japonica cultivar-group) putative O-deacetylbaccatin III-10-0-acetyltransferase (OSJNBa0049K09.22), mRNA. PROD=putative O-deacetylbaccatinIII-10-0-acetyltransferase REP_ORG=O. sativa	Rice Array	Oryza sativa	2008-03-17	Consensus sequence	GenBank	Os.46736.1	gb:NM_194664.1 /DB_XREF=gi:37530687 /TID=Os.46736.1 /CNT=2 /FEA=mRNA /TIER=ConsEnd /STK=0 /UG=Os.46736 /DEF=Oryza sativa (japonica cultivar-group) putative O-deacetylbaccatin III-10-0-acetyltransferase (OSJNBa0049K09.22), mRNA. /PROD=putative O-deacetylbaccatinIII-10-0-acetyltransferase /REP_ORG=O. sativa	NM_194664.1	---	---	---	chr10|11980:1428149-1429458 (+) // 100.0 //	---	---	---	full length	---	---	---	---	---	---	---	---	---	---	---	---	---	---	---	---	---	---	---	---	This probe set was annotated using the Matching Probes based pipeline to a Entrez Gene identifier using 1 transcripts. // false // Matching Probes // A	NM_001070602(11)	LOC_Os10g03390.1 // Transferase family protein, expressed // tigr_pseudomol_4 // 11 // --- /// NM_001070602 // Oryza sativa (japonica cultivar-group) Os10g0122500 (Os10g0122500) mRNA, complete cds. // refseq // 11 // ---	LOC_Os10g03360.1 // tigr_pseudomol_4 // 1 // Cross Hyb Matching Probes
11	1.5	1	2	I	2e-05	gb:AK067834.1 DB_XREF=gi:32977852 TID=Os.48082.1 CNT=1 FEA=FLmRNA TIER=FL STK=1 UG=Os.48082 UG_TITLE=(japonica cultivar-group) cDNA clone:J013121C08, full insert sequence DEF=Oryza sativa (japonica cultivar-group) cDNA clone:J013121C08, full insert sequence. FL=gb:AK067834.1 REP_ORG=O. sativa	Rice Array	Oryza sativa	2008-03-17	Consensus sequence	GenBank	Os.48082.1	gb:AK067834.1 /DB_XREF=gi:32977852 /TID=Os.48082.1 /CNT=1 /FEA=FLmRNA /TIER=FL /STK=1 /UG=Os.48082 /UG_TITLE=(japonica cultivar-group) cDNA clone:J013121C08, full insert sequence /DEF=Oryza sativa (japonica cultivar-group) cDNA clone:J013121C08, full insert sequence. /FL=gb:AK067834.1 /REP_ORG=O. sativa	AK067834.1	---	---	---	chr09|11979:14991941-14993887 (-) // 99.83 //	---	---	---	full length	---	---	Q20DP8	---	---	---	---	---	---	---	---	---	---	0045449 // regulation of transcription // inferred from electronic annotation	0005634 // nucleus // inferred from electronic annotation	0003700 // transcription factor activity // inferred from electronic annotation /// 0043565 // sequence-specific DNA binding // inferred from electronic annotation	---	---	---	---	This probe set was annotated using the Matching Probes based pipeline to a Entrez Gene identifier using 1 transcripts. // false // Matching Probes // A	NM_001069720(11)	DQ298182 // Oryza sativa (japonica cultivar-group) WRKY transcription factor 62 mRNA, complete cds. // gb // 11 // --- /// LOC_Os09g25070.1 // WRKY DNA binding domain containing protein, expressed // tigr_pseudomol_4 // 11 // --- /// LOC_Os09g25070.2 // WRKY DNA binding domain containing protein, expressed // tigr_pseudomol_4 // 11 // --- /// NM_001069720 // Oryza sativa (japonica cultivar-group)…	---
11	1.5	0.7	2.4	I	0.001201	gb:AK109743.1 DB_XREF=gi:32994952 TID=Os.49568.1 CNT=2 FEA=FLmRNA TIER=FL STK=1 UG=Os.49568 UG_TITLE=(japonica cultivar-group) cDNA clone:002-146-E07, full insert sequence DEF=Oryza sativa (japonica cultivar-group) cDNA clone:002-146-E07, full insert sequence. FL=gb:AK109743.1 REP_ORG=O. sativa	Rice Array	Oryza sativa	2008-03-17	Consensus sequence	GenBank	Os.49568.1	gb:AK109743.1 /DB_XREF=gi:32994952 /TID=Os.49568.1 /CNT=2 /FEA=FLmRNA /TIER=FL /STK=1 /UG=Os.49568 /UG_TITLE=(japonica cultivar-group) cDNA clone:002-146-E07, full insert sequence /DEF=Oryza sativa (japonica cultivar-group) cDNA clone:002-146-E07, full insert sequence. /FL=gb:AK109743.1 /REP_ORG=O. sativa	AK109743.1	---	---	---	chr04|11974:33706385-33708063 (+) // 92.47 //	---	---	---	full length	---	---	---	---	---	---	---	---	---	---	---	---	---	---	---	---	---	---	---	---	This probe set was annotated using the Matching Probes based pipeline to a Entrez Gene identifier using 1 transcripts. // false // Matching Probes // A	NM_001060705(11)	AK109743 // Oryza sativa (japonica cultivar-group) cDNA clone:002-146-E07, full insert sequence. // gb // 11 // --- /// NM_001060705 // Oryza sativa (japonica cultivar-group) Os04g0664500 (Os04g0664500) mRNA, partial cds. // refseq // 11 // ---	LOC_Os04g56900.1 // tigr_pseudomol_4 // 5 // Cross Hyb Matching Probes
11	1.5	0.6	2.4	I	0.000241	gb:AK058754.1 DB_XREF=gi:32968772 TID=Os.50816.1 CNT=1 FEA=FLmRNA TIER=FL STK=1 UG=Os.50816 UG_TITLE=(japonica cultivar-group) cDNA clone:001-001-A01, full insert sequence DEF=Oryza sativa (japonica cultivar-group) cDNA clone:001-001-A01, full insert sequence. FL=gb:AK058754.1 REP_ORG=O. sativa	Rice Array	Oryza sativa	2008-03-17	Consensus sequence	GenBank	Os.50816.1	gb:AK058754.1 /DB_XREF=gi:32968772 /TID=Os.50816.1 /CNT=1 /FEA=FLmRNA /TIER=FL /STK=1 /UG=Os.50816 /UG_TITLE=(japonica cultivar-group) cDNA clone:001-001-A01, full insert sequence /DEF=Oryza sativa (japonica cultivar-group) cDNA clone:001-001-A01, full insert sequence. /FL=gb:AK058754.1 /REP_ORG=O. sativa	AK058754.1	Os.50816	Os.50816	---	chr09|11979:8131368-8131617 (-) // 92.88 //	CDNA clone:OSIGCPI022B05, full insert sequence	---	---	---	---	---	---	---	---	---	---	---	---	---	---	---	---	---	---	---	---	---	---	---	This probe set was annotated using the Matching Probes based pipeline to a UniGene identifier using 1 transcripts. // false // Matching Probes // A	AK058754(11)	AK058754 // Oryza sativa (japonica cultivar-group) cDNA clone:001-001-A01, full insert sequence. // gb // 11 // ---	CT833508 // gb // 8 // Cross Hyb Matching Probes
11	1.5	1.3	1.7	I	2e-05	gb:AK064065.1 DB_XREF=gi:32974083 TID=Os.51848.1 CNT=1 FEA=FLmRNA TIER=FL STK=1 UG=Os.51848 UG_TITLE=(japonica cultivar-group) cDNA clone:001-125-G03, full insert sequence DEF=Oryza sativa (japonica cultivar-group) cDNA clone:001-125-G03, full insert sequence. FL=gb:AK064065.1 REP_ORG=O. sativa	Rice Array	Oryza sativa	2008-03-17	Consensus sequence	GenBank	Os.51848.1	gb:AK064065.1 /DB_XREF=gi:32974083 /TID=Os.51848.1 /CNT=1 /FEA=FLmRNA /TIER=FL /STK=1 /UG=Os.51848 /UG_TITLE=(japonica cultivar-group) cDNA clone:001-125-G03, full insert sequence /DEF=Oryza sativa (japonica cultivar-group) cDNA clone:001-125-G03, full insert sequence. /FL=gb:AK064065.1 /REP_ORG=O. sativa	AK064065.1	---	---	---	chr10|11980:16099746-16100533 (-) // 100.0 //	---	---	---	full length	---	---	A3C5A7	---	---	---	---	---	---	---	---	---	---	0007047 // cell wall organization and biogenesis // inferred from electronic annotation	0005576 // extracellular region // inferred from electronic annotation /// 0005618 // cell wall // inferred from electronic annotation	0005198 // structural molecule activity // inferred from electronic annotation	---	---	LOC_Os10g31330.1 // span:7-29 // numtm:1 /// LOC_Os10g31330.2 // span:7-29 // numtm:1 /// NP_001064729.1 // span:7-29 // numtm:1	---	This probe set was annotated using the Matching Probes based pipeline to a Entrez Gene identifier using 1 transcripts. // false // Matching Probes // A	NM_001071264(11)	LOC_Os10g31330.1 // transposon protein, putative, CACTA, En/Spm sub-class, expressed // tigr_pseudomol_4 // 11 // --- /// LOC_Os10g31330.2 // transposon protein, putative, CACTA, En/Spm sub-class, expressed // tigr_pseudomol_4 // 10 // --- /// LOC_Os10g31330.3 // transposon protein, putative, CACTA, En/Spm sub-class, expressed // tigr_pseudomol_4 // 11 // --- /// NM_001071264 // Oryza sativa (jap…	X54449 // gb // 2 // Cross Hyb Matching Probes /// AK063947 // gb // 2 // Cross Hyb Matching Probes
11	1.5	1.1	1.9	I	4e-05	gb:AF200467.1 DB_XREF=gi:9957713 TID=Os.5242.1 CNT=10 FEA=FLmRNA TIER=FL STK=1 UG=Os.5242 DEF=Oryza sativa subtilase mRNA, complete cds. PROD=subtilase FL=gb:AF200467.1 REP_ORG=O. sativa	Rice Array	Oryza sativa	2008-03-17	Consensus sequence	GenBank	Os.5242.1	gb:AF200467.1 /DB_XREF=gi:9957713 /TID=Os.5242.1 /CNT=10 /FEA=FLmRNA /TIER=FL /STK=1 /UG=Os.5242 /DEF=Oryza sativa subtilase mRNA, complete cds. /PROD=subtilase /FL=gb:AF200467.1 /REP_ORG=O. sativa	AF200467.1	---	---	---	chr01|11971:33994876-33999386 (+) // 98.12 //	---	---	---	---	---	---	Q9FVC7	---	---	---	---	---	---	---	---	---	---	0006508 // proteolysis // inferred from electronic annotation /// 0043086 // negative regulation of catalytic activity // inferred from electronic annotation	---	0004252 // serine-type endopeptidase activity // inferred from electronic annotation /// 0004289 // subtilase activity // inferred from electronic annotation /// 0008233 // peptidase activity // inferred from electronic annotation /// 0016787 // hydrolase activity // inferred from electronic annotation /// 0042802 // identical protein binding // inferred from electronic annotation	---	---	---	---	This probe set was annotated using the Matching Probes based pipeline to a Entrez Gene identifier using 1 transcripts. // false // Matching Probes // A	NM_001051042(11)	LOC_Os01g58260.1 // Subtilisin N-terminal Region family protein, expressed // tigr_pseudomol_4 // 11 // --- /// NM_001051042 // Oryza sativa (japonica cultivar-group) Os01g0795000 (Os01g0795000) mRNA, complete cds. // refseq // 11 // ---	---
11	1.5	0.8	2.1	I	0.000167	gb:AK068330.1 DB_XREF=gi:32978348 TID=Os.52616.1 CNT=2 FEA=FLmRNA TIER=FL STK=2 UG=Os.52616 UG_TITLE=(japonica cultivar-group) cDNA clone:J013145E01, full insert sequence DEF=Oryza sativa (japonica cultivar-group) cDNA clone:J013145E01, full insert sequence. FL=gb:AK068330.1 REP_ORG=O. sativa	Rice Array	Oryza sativa	2008-03-17	Consensus sequence	GenBank	Os.52616.1	gb:AK068330.1 /DB_XREF=gi:32978348 /TID=Os.52616.1 /CNT=2 /FEA=FLmRNA /TIER=FL /STK=2 /UG=Os.52616 /UG_TITLE=(japonica cultivar-group) cDNA clone:J013145E01, full insert sequence /DEF=Oryza sativa (japonica cultivar-group) cDNA clone:J013145E01, full insert sequence. /FL=gb:AK068330.1 /REP_ORG=O. sativa	AK068330.1	---	---	---	chr03|11973:16704087-16708989 (-) // 99.52 //	---	---	---	full length	---	---	---	---	---	---	---	---	---	---	---	---	---	---	---	---	---	---	---	---	This probe set was annotated using the Matching Probes based pipeline to a Entrez Gene identifier using 1 transcripts. // false // Matching Probes // A	NM_001056871(11)	LOC_Os03g29410.1 // serine/threonine-protein kinase NAK, putative, expressed // tigr_pseudomol_4 // 11 // --- /// NM_001056871 // Oryza sativa (japonica cultivar-group) Os03g0407900 (Os03g0407900) mRNA, complete cds. // refseq // 11 // ---	---
11	1.5	0.9	2	I	0.000492	gb:AK070928.1 DB_XREF=gi:32980951 TID=Os.53123.1 CNT=2 FEA=FLmRNA TIER=FL STK=1 UG=Os.53123 UG_TITLE=(japonica cultivar-group) cDNA clone:J023074B05, full insert sequence DEF=Oryza sativa (japonica cultivar-group) cDNA clone:J023074B05, full insert sequence. FL=gb:AK070928.1 REP_ORG=O. sativa	Rice Array	Oryza sativa	2008-03-17	Consensus sequence	GenBank	Os.53123.1	gb:AK070928.1 /DB_XREF=gi:32980951 /TID=Os.53123.1 /CNT=2 /FEA=FLmRNA /TIER=FL /STK=1 /UG=Os.53123 /UG_TITLE=(japonica cultivar-group) cDNA clone:J023074B05, full insert sequence /DEF=Oryza sativa (japonica cultivar-group) cDNA clone:J023074B05, full insert sequence. /FL=gb:AK070928.1 /REP_ORG=O. sativa	AK070928.1	---	---	---	chr11|11981:3229624-3232003 (-) // 100.0 //	---	---	---	full length	---	---	---	---	---	---	---	---	---	---	---	---	---	---	---	---	---	---	---	---	This probe set was annotated using the Matching Probes based pipeline to a Entrez Gene identifier using 1 transcripts. // false // Matching Probes // A	NM_001072368(11)	LOC_Os11g06650.1 // transcription elongation factor, putative, expressed // tigr_pseudomol_4 // 11 // --- /// NM_001072368 // Oryza sativa (japonica cultivar-group) Os11g0166800 (Os11g0166800) mRNA, partial cds. // refseq // 11 // ---	---
11	1.5	1	2	I	2e-05	gb:AK070966.1 DB_XREF=gi:32980989 TID=Os.53136.1 CNT=1 FEA=FLmRNA TIER=FL STK=1 UG=Os.53136 UG_TITLE=(japonica cultivar-group) cDNA clone:J023069E21, full insert sequence DEF=Oryza sativa (japonica cultivar-group) cDNA clone:J023069E21, full insert sequence. FL=gb:AK070966.1 REP_ORG=O. sativa	Rice Array	Oryza sativa	2008-03-17	Consensus sequence	GenBank	Os.53136.1	gb:AK070966.1 /DB_XREF=gi:32980989 /TID=Os.53136.1 /CNT=1 /FEA=FLmRNA /TIER=FL /STK=1 /UG=Os.53136 /UG_TITLE=(japonica cultivar-group) cDNA clone:J023069E21, full insert sequence /DEF=Oryza sativa (japonica cultivar-group) cDNA clone:J023069E21, full insert sequence. /FL=gb:AK070966.1 /REP_ORG=O. sativa	AK070966.1	---	---	---	chr06|11976:27776557-27779677 (+) // 99.79 //	---	---	---	full length	---	---	---	---	---	---	---	---	---	---	---	---	---	---	---	---	---	---	---	---	This probe set was annotated using the Matching Probes based pipeline to a Entrez Gene identifier using 1 transcripts. // false // Matching Probes // A	NM_001064863(9)	LOC_Os06g45890.1 // myb-like DNA-binding domain, SHAQKYF class family protein, expressed // tigr_pseudomol_4 // 9 // --- /// NM_001064863 // Oryza sativa (japonica cultivar-group) Os06g0670300 (Os06g0670300) mRNA, complete cds. // refseq // 9 // ---	---
11	1.5	1.1	2	I	0.00013	gb:AK121911.1 DB_XREF=gi:37991534 TID=Os.6142.1 CNT=16 FEA=FLmRNA TIER=FL STK=3 UG=Os.6142 UG_TITLE=(japonica cultivar-group) cDNA clone:J013072J11, full insert sequence DEF=Oryza sativa (japonica cultivar-group) cDNA clone:J033105P18, full insert sequence. FL=gb:AK121911.1 gb:AK066565.1 REP_ORG=O. sativa	Rice Array	Oryza sativa	2008-03-17	Consensus sequence	GenBank	Os.6142.1	gb:AK121911.1 /DB_XREF=gi:37991534 /TID=Os.6142.1 /CNT=16 /FEA=FLmRNA /TIER=FL /STK=3 /UG=Os.6142 /UG_TITLE=(japonica cultivar-group) cDNA clone:J013072J11, full insert sequence /DEF=Oryza sativa (japonica cultivar-group) cDNA clone:J033105P18, full insert sequence. /FL=gb:AK121911.1 gb:AK066565.1 /REP_ORG=O. sativa	AK121911.1	---	---	---	chr11|11981:1625484-1630412 (-) // 99.78 //	---	---	---	full length	---	---	---	---	---	---	---	---	---	---	---	---	---	---	---	---	---	IPR011701 // Major facilitator superfamily MFS_1 // 4.0E-12 /// IPR011701 // Major facilitator superfamily MFS_1 // 4.0E-12	LOC_Os11g04030.1 // span:34-56,71-93,105-124,129-151,163-185,205-227,270-292,307-329,341-362,367-389,409-428,443-465 // numtm:12 /// LOC_Os11g04030.2 // span:34-56,71-93,105-124,129-151,163-185,265-287,299-320,325-347,367-386,401-423 // numtm:10 /// LOC_Os11g04030.3 // span:36-58,78-100,143-165,180-202,214-235,240-262,282-301,316-338 // numtm:8 /// LOC_Os11g04030.4 // span:9-31,112-134,146-167,17…	---	This probe set was annotated using the Matching Probes based pipeline to a Entrez Gene identifier using 1 transcripts. // false // Matching Probes // A	NM_001072214(11)	LOC_Os11g04030.1 // major facilitator superfamily antiporter, putative, expressed // tigr_pseudomol_4 // 11 // --- /// LOC_Os11g04030.2 // major facilitator superfamily antiporter, putative, expressed // tigr_pseudomol_4 // 11 // --- /// LOC_Os11g04030.3 // major facilitator superfamily antiporter, putative, expressed // tigr_pseudomol_4 // 11 // --- /// LOC_Os11g04030.4 // major facilitator supe…	---
11	1.5	0.9	2.1	I	2.3e-05	gb:AK100909.1 DB_XREF=gi:32986118 TID=Os.6450.1 CNT=8 FEA=FLmRNA TIER=FL STK=1 UG=Os.6450 UG_TITLE=(japonica cultivar-group) cDNA clone:J023132G24, full insert sequence DEF=Oryza sativa (japonica cultivar-group) cDNA clone:J023132G24, full insert sequence. FL=gb:AK100909.1 REP_ORG=O. sativa	Rice Array	Oryza sativa	2008-03-17	Consensus sequence	GenBank	Os.6450.1	gb:AK100909.1 /DB_XREF=gi:32986118 /TID=Os.6450.1 /CNT=8 /FEA=FLmRNA /TIER=FL /STK=1 /UG=Os.6450 /UG_TITLE=(japonica cultivar-group) cDNA clone:J023132G24, full insert sequence /DEF=Oryza sativa (japonica cultivar-group) cDNA clone:J023132G24, full insert sequence. /FL=gb:AK100909.1 /REP_ORG=O. sativa	AK100909.1	---	---	---	chr07|11977:4819506-4822965 (+) // 99.97 //	---	---	---	full length	---	---	---	---	---	---	---	---	---	---	---	---	---	---	---	---	---	---	---	---	This probe set was annotated using the Matching Probes based pipeline to a Entrez Gene identifier using 1 transcripts. // false // Matching Probes // A	NM_001065621(11)	LOC_Os07g09190.1 // 1-deoxy-D-xylulose-5-phosphate synthase, chloroplast precursor, putative, expressed // tigr_pseudomol_4 // 11 // --- /// NM_001065621 // Oryza sativa (japonica cultivar-group) Os07g0190000 (Os07g0190000) mRNA, complete cds. // refseq // 11 // ---	---
11	1.5	1.1	1.8	I	2e-05	gb:AF337054.1 DB_XREF=gi:18478605 TID=Os.9808.1 CNT=6 FEA=FLmRNA TIER=FL STK=2 UG=Os.9808 DEF=Oryza sativa repetitive proline rich protein mRNA, complete cds. PROD=repetitive proline rich protein FL=gb:AF337054.1 gb:AK100217.1 REP_ORG=O. sativa	Rice Array	Oryza sativa	2008-03-17	Consensus sequence	GenBank	Os.9808.1	gb:AF337054.1 /DB_XREF=gi:18478605 /TID=Os.9808.1 /CNT=6 /FEA=FLmRNA /TIER=FL /STK=2 /UG=Os.9808 /DEF=Oryza sativa repetitive proline rich protein mRNA, complete cds. /PROD=repetitive proline rich protein /FL=gb:AF337054.1 gb:AK100217.1 /REP_ORG=O. sativa	AF337054.1	---	---	---	chr05|11975:7700948-7702460 (-) // 99.15 //	---	---	---	full length	---	---	Q8W265	---	---	---	---	---	---	---	---	---	---	---	---	---	---	---	LOC_Os05g13900.1 // span:7-25 // numtm:1 /// NP_001054965.1 // span:7-25 // numtm:1	---	This probe set was annotated using the Matching Probes based pipeline to a Entrez Gene identifier using 1 transcripts. // false // Matching Probes // A	NM_001061500(11)	LOC_Os05g13900.1 // transposon protein, putative, CACTA, En/Spm sub-class, expressed // tigr_pseudomol_4 // 11 // --- /// NM_001061500 // Oryza sativa (japonica cultivar-group) Os05g0226900 (Os05g0226900) mRNA, complete cds. // refseq // 11 // ---	---
11	1.5	1.2	1.7	I	2e-05	tigr:9633.m00127 TID=OsAffx.14499.1 CNT=1 FEA=mRNA TIER=ConsEnd STK=0 NOTE=sequence(s) not in UniGene DEF=Similar to 36519 come from this gene. REP_ORG=O. sativa	Rice Array	Oryza sativa	2008-03-17	Consensus sequence	The Institute for Genomic Research	OsAffx.14499.1	tigr:9633.m00127 /TID=OsAffx.14499.1 /CNT=1 /FEA=mRNA /TIER=ConsEnd /STK=0 /NOTE=sequence(s) not in UniGene /DEF=Similar to 36519 come from this gene. /REP_ORG=O. sativa	9633.m00127	---	---	---	chr05|11975:607697-610496 (+) // 100.0 //	---	---	---	---	---	---	---	---	---	---	---	---	---	---	---	---	---	---	---	---	---	---	---	---	This probe set was annotated using the Matching Probes based pipeline to a TIGR Rice Pseudomolecules v4 identifier using 1 transcripts. // false // Matching Probes // A	LOC_Os05g02110.1(11)	LOC_Os05g02110.1 // Protein phosphatase 2C containing protein, expressed // tigr_pseudomol_4 // 11 // ---	---
11	1.5	0.6	2.5	I	0.000307	tigr:9634.m01813 TID=OsAffx.15484.1 CNT=1 FEA=mRNA TIER=ConsEnd STK=0 NOTE=sequence(s) not in UniGene DEF=hypothetical protein REP_ORG=O. sativa	Rice Array	Oryza sativa	2008-03-17	Consensus sequence	The Institute for Genomic Research	OsAffx.15484.1	tigr:9634.m01813 /TID=OsAffx.15484.1 /CNT=1 /FEA=mRNA /TIER=ConsEnd /STK=0 /NOTE=sequence(s) not in UniGene /DEF=hypothetical protein /REP_ORG=O. sativa	9634.m01813	---	---	---	chr06|11976:10684666-10688874 (+) // 100.0 //	---	---	---	full length	---	---	---	---	---	---	---	---	---	---	---	---	---	---	---	---	---	---	---	---	This probe set was annotated using the Genome Target Overlap based pipeline to a Entrez Gene identifier using 1 transcripts. // false // Genome Target Overlap // B	NM_001063955	LOC_Os06g18820.1 // expressed protein // tigr_pseudomol_4 // 10 // ---	---
11	1.5	1.2	1.8	I	2e-05	tigr:9637.m03150 TID=OsAffx.18024.1 CNT=1 FEA=mRNA TIER=ConsEnd STK=0 NOTE=sequence(s) not in UniGene DEF=Transferase family REP_ORG=O. sativa	Rice Array	Oryza sativa	2008-03-17	Consensus sequence	The Institute for Genomic Research	OsAffx.18024.1	tigr:9637.m03150 /TID=OsAffx.18024.1 /CNT=1 /FEA=mRNA /TIER=ConsEnd /STK=0 /NOTE=sequence(s) not in UniGene /DEF=Transferase family /REP_ORG=O. sativa	9637.m03150	---	---	---	chr09|11979:21463219-21464578 (+) // 100.0 //	---	---	---	full length	---	---	---	---	---	---	---	---	---	---	---	---	---	---	---	---	---	---	---	---	This probe set was annotated using the Matching Probes based pipeline to a Entrez Gene identifier using 1 transcripts. // false // Matching Probes // A	NM_001070364(11)	LOC_Os09g37200.1 // Transferase family protein, expressed // tigr_pseudomol_4 // 11 // --- /// NM_001070364 // Oryza sativa (japonica cultivar-group) Os09g0544000 (Os09g0544000) mRNA, complete cds. // refseq // 11 // ---	LOC_Os09g37180.1 // tigr_pseudomol_4 // 4 // Cross Hyb Matching Probes /// NM_001070363 // refseq // 4 // Cross Hyb Matching Probes
9	1.5	1.3	1.8	I	0.000796	tigr:9634.m01048 TID=OsAffx.20681.1 CNT=3 FEA=mRNA TIER=ConsEnd STK=0 NOTE=sequence(s) not in UniGene DEF=Integral membrane protein, putative REP_ORG=O. sativa	Rice Array	Oryza sativa	2008-03-17	Consensus sequence	The Institute for Genomic Research	OsAffx.20681.1	tigr:9634.m01048 /TID=OsAffx.20681.1 /CNT=3 /FEA=mRNA /TIER=ConsEnd /STK=0 /NOTE=sequence(s) not in UniGene /DEF=Integral membrane protein, putative /REP_ORG=O. sativa	9634.m01048	---	---	---	chr06|11976:5613166-5615986 (+) // 100.0 //	---	---	---	full length	---	---	---	---	---	---	---	---	---	---	---	---	---	---	---	---	---	---	LOC_Os06g10750.1 // span:15-34,41-63,101-123,143-165,190-212,224-246,261-283,288-310,314-333 // numtm:9	---	This probe set was annotated using the Genome Target Overlap based pipeline to a Entrez Gene identifier using 1 transcripts. // false // Genome Target Overlap // B	NM_001063646	LOC_Os06g10750.1 // nodulin MtN21 family protein, putative, expressed // tigr_pseudomol_4 // 9 // ---	LOC_Os10g09710.1 // tigr_pseudomol_4 // 1 // Cross Hyb Matching Probes /// NM_001063646 // refseq // 1 // Cross Hyb Matching Probes
11	1.5	1	2.1	I	8.8e-05	gb:NM_187524.1 DB_XREF=gi:34902133 TID=OsAffx.25100.1 CNT=2 FEA=mRNA TIER=ConsEnd STK=0 NOTE=sequence(s) not in UniGene DEF=Oryza sativa (japonica cultivar-group) hypothetical protein (OJ1041F02.13), mRNA. REP_ORG=O. sativa	Rice Array	Oryza sativa	2008-03-17	Consensus sequence	GenBank	OsAffx.25100.1	gb:NM_187524.1 /DB_XREF=gi:34902133 /TID=OsAffx.25100.1 /CNT=2 /FEA=mRNA /TIER=ConsEnd /STK=0 /NOTE=sequence(s) not in UniGene /DEF=Oryza sativa (japonica cultivar-group) hypothetical protein (OJ1041F02.13), mRNA. /REP_ORG=O. sativa	NM_187524.1	---	---	---	chr03|11973:8630549-8632277 (+) // 100.0 //	---	---	---	---	---	---	---	---	---	---	---	---	---	---	---	---	---	---	---	---	---	---	---	---	This probe set was annotated using the Matching Probes based pipeline to a TIGR Rice Pseudomolecules v4 identifier using 1 transcripts. // false // Matching Probes // A	LOC_Os03g15680.1(11)	LOC_Os03g15680.1 // GRAS family transcription factor containing protein // tigr_pseudomol_4 // 11 // ---	---
11	1.5	0.9	2.1	I	3.5e-05	gb:NM_187524.1 DB_XREF=gi:34902133 TID=OsAffx.25100.1 CNT=2 FEA=mRNA TIER=ConsEnd STK=0 NOTE=sequence(s) not in UniGene DEF=Oryza sativa (japonica cultivar-group) hypothetical protein (OJ1041F02.13), mRNA. REP_ORG=O. sativa	Rice Array	Oryza sativa	2008-03-17	Consensus sequence	GenBank	OsAffx.25100.1	gb:NM_187524.1 /DB_XREF=gi:34902133 /TID=OsAffx.25100.1 /CNT=2 /FEA=mRNA /TIER=ConsEnd /STK=0 /NOTE=sequence(s) not in UniGene /DEF=Oryza sativa (japonica cultivar-group) hypothetical protein (OJ1041F02.13), mRNA. /REP_ORG=O. sativa	NM_187524.1	---	---	---	chr03|11973:8630549-8632277 (+) // 100.0 //	---	---	---	---	---	---	---	---	---	---	---	---	---	---	---	---	---	---	---	---	---	---	---	---	This probe set was annotated using the Matching Probes based pipeline to a TIGR Rice Pseudomolecules v4 identifier using 1 transcripts. // false // Matching Probes // A	LOC_Os03g15680.1(11)	LOC_Os03g15680.1 // GRAS family transcription factor containing protein // tigr_pseudomol_4 // 11 // ---	---
11	1.5	0.5	2.6	I	0.000147	tigr:9636.m02786 TID=OsAffx.29393.1 CNT=1 FEA=mRNA TIER=ConsEnd STK=0 NOTE=sequence(s) not in UniGene DEF=Xanthineuracil permeases family, putative REP_ORG=O. sativa	Rice Array	Oryza sativa	2008-03-17	Consensus sequence	The Institute for Genomic Research	OsAffx.29393.1	tigr:9636.m02786 /TID=OsAffx.29393.1 /CNT=1 /FEA=mRNA /TIER=ConsEnd /STK=0 /NOTE=sequence(s) not in UniGene /DEF=Xanthineuracil permeases family, putative /REP_ORG=O. sativa	9636.m02786	---	---	---	chr08|11978:17058782-17062706 (+) // 100.0 //	---	---	---	full length	---	---	---	---	---	---	---	---	---	---	---	---	---	---	---	---	---	---	LOC_Os08g28170.1 // span:20-42,169-191,195-217,224-246 // numtm:4 /// NP_001061653.1 // span:5-22,32-54,179-201,205-227,234-256 // numtm:5	---	This probe set was annotated using the Matching Probes based pipeline to a Entrez Gene identifier using 1 transcripts. // false // Matching Probes // A	NM_001068188(11)	LOC_Os08g28170.1 // xanthine/uracil permease family protein, expressed // tigr_pseudomol_4 // 11 // --- /// NM_001068188 // Oryza sativa (japonica cultivar-group) Os08g0369000 (Os08g0369000) mRNA, partial cds. // refseq // 11 // ---	---
11	1.5	1	1.9	I	6.8e-05	tigr:9637.m01179 TID=OsAffx.29848.1 CNT=1 FEA=mRNA TIER=ConsEnd STK=0 NOTE=sequence(s) not in UniGene DEF=phosphoenolpyruvate carboxylase REP_ORG=O. sativa	Rice Array	Oryza sativa	2008-03-17	Consensus sequence	The Institute for Genomic Research	OsAffx.29848.1	tigr:9637.m01179 /TID=OsAffx.29848.1 /CNT=1 /FEA=mRNA /TIER=ConsEnd /STK=0 /NOTE=sequence(s) not in UniGene /DEF=phosphoenolpyruvate carboxylase /REP_ORG=O. sativa	9637.m01179	---	---	---	chr09|11979:8691203-8696572 (-) // 100.0 //	---	---	---	full length	---	---	---	---	---	---	---	---	---	---	---	---	---	---	---	---	---	---	---	---	This probe set was annotated using the Matching Probes based pipeline to a Entrez Gene identifier using 1 transcripts. // false // Matching Probes // A	NM_001069382(11)	LOC_Os09g14670.1 // Phosphoenolpyruvate carboxylase 2, putative, expressed // tigr_pseudomol_4 // 11 // --- /// NM_001069382 // Oryza sativa (japonica cultivar-group) Os09g0315700 (Os09g0315700) mRNA, complete cds. // refseq // 11 // ---	---
11	1.5	1.1	2	I	2e-05	tigr:9639.m02127 TID=OsAffx.7183.1 CNT=1 FEA=mRNA TIER=ConsEnd STK=0 NOTE=sequence(s) not in UniGene DEF=basic blue protein (cusacyanin) (plantacyanin) (cbp). REP_ORG=O. sativa	Rice Array	Oryza sativa	2008-03-17	Consensus sequence	The Institute for Genomic Research	OsAffx.7183.1	tigr:9639.m02127 /TID=OsAffx.7183.1 /CNT=1 /FEA=mRNA /TIER=ConsEnd /STK=0 /NOTE=sequence(s) not in UniGene /DEF=basic blue protein (cusacyanin) (plantacyanin) (cbp). /REP_ORG=O. sativa	9639.m02127	---	Os.39222	---	chr11|11981:13222916-13224383 (+) // 100.0 //	Os11g0428800	Os11g0428800	---	full length	---	4350388	---	---	---	NP_001067784.1	NM_001074316	---	---	---	---	---	---	---	0016023 // cytoplasmic membrane-bound vesicle // inferred from reviewed computational analysis	---	---	---	LOC_Os11g24140.1 // span:7-29 // numtm:1	---	This probe set was annotated using the Matching Probes based pipeline to a UniGene identifier using 1 transcripts. // false // Matching Probes // A	CT835672(10)	CT835672 // Oryza sativa (indica cultivar-group) cDNA clone:OSIGCRA128O11, full insert sequence. // gb // 10 // --- /// LOC_Os11g24140.1 // Plastocyanin-like domain containing protein, expressed // tigr_pseudomol_4 // 11 // ---	NM_001074316 // refseq // 8 // Cross Hyb Matching Probes
11	1.4	0.4	2.4	I	8.8e-05	gb:AK103368.1 DB_XREF=gi:32988577 TID=Os.10057.1 CNT=18 FEA=FLmRNA TIER=FL STK=1 UG=Os.10057 UG_TITLE=(japonica cultivar-group) cDNA clone:J033126P14, full insert sequence DEF=Oryza sativa (japonica cultivar-group) cDNA clone:J033126P14, full insert sequence. FL=gb:AK103368.1 gb:AK060811.1 gb:AK101466.1 REP_ORG=O. sativa	Rice Array	Oryza sativa	2008-03-17	Consensus sequence	GenBank	Os.10057.1	gb:AK103368.1 /DB_XREF=gi:32988577 /TID=Os.10057.1 /CNT=18 /FEA=FLmRNA /TIER=FL /STK=1 /UG=Os.10057 /UG_TITLE=(japonica cultivar-group) cDNA clone:J033126P14, full insert sequence /DEF=Oryza sativa (japonica cultivar-group) cDNA clone:J033126P14, full insert sequence. /FL=gb:AK103368.1 gb:AK060811.1 gb:AK101466.1 /REP_ORG=O. sativa	AK103368.1	---	---	---	chr12|11982:26300652-26304564 (-) // 99.96 //	---	---	---	full length	---	---	---	---	---	---	---	---	---	---	---	---	---	---	---	---	---	---	---	---	This probe set was annotated using the Matching Probes based pipeline to a Entrez Gene identifier using 1 transcripts. // false // Matching Probes // A	NM_001073823(10)	LOC_Os12g42370.1 // expressed protein // tigr_pseudomol_4 // 11 // --- /// NM_001073823 // Oryza sativa (japonica cultivar-group) Os12g0618300 (Os12g0618300) mRNA, complete cds. // refseq // 10 // ---	---
11	1.4	0.7	2.2	I	0.000147	gb:AK073902.1 DB_XREF=gi:32983925 TID=Os.11344.1 CNT=7 FEA=FLmRNA TIER=FL STK=3 UG=Os.11344 UG_TITLE=(japonica cultivar-group) cDNA clone:J033071I17, full insert sequence DEF=Oryza sativa (japonica cultivar-group) cDNA clone:J033071I17, full insert sequence. FL=gb:AK073902.1 REP_ORG=O. sativa	Rice Array	Oryza sativa	2008-03-17	Consensus sequence	GenBank	Os.11344.1	gb:AK073902.1 /DB_XREF=gi:32983925 /TID=Os.11344.1 /CNT=7 /FEA=FLmRNA /TIER=FL /STK=3 /UG=Os.11344 /UG_TITLE=(japonica cultivar-group) cDNA clone:J033071I17, full insert sequence /DEF=Oryza sativa (japonica cultivar-group) cDNA clone:J033071I17, full insert sequence. /FL=gb:AK073902.1 /REP_ORG=O. sativa	AK073902.1	---	---	---	chr05|11975:27458857-27462652 (+) // 99.63 //	---	---	---	full length	---	---	---	---	---	---	---	---	---	---	---	---	---	---	---	---	---	---	LOC_Os05g48040.1 // span:80-102,122-144,159-176,189-211,221-243,263-285,300-322,343-365,385-407 // numtm:9 /// LOC_Os05g48040.2 // span:125-147,162-184,191-213,218-240,261-283 // numtm:5 /// NP_001056266.1 // span:80-102,122-144,159-176,189-211,221-243,263-285,300-322,343-365,385-407 // numtm:9	---	This probe set was annotated using the Matching Probes based pipeline to a Entrez Gene identifier using 1 transcripts. // false // Matching Probes // A	NM_001062801(11)	LOC_Os05g48040.1 // MATE efflux family protein, expressed // tigr_pseudomol_4 // 11 // --- /// LOC_Os05g48040.2 // MATE efflux family protein, expressed // tigr_pseudomol_4 // 11 // --- /// NM_001062801 // Oryza sativa (japonica cultivar-group) Os05g0554000 (Os05g0554000) mRNA, complete cds. // refseq // 11 // ---	---
11	1.4	0.1	2.7	I	0.000307	gb:AK106698.1 DB_XREF=gi:32991907 TID=Os.11454.2 CNT=3 FEA=FLmRNA TIER=FL STK=0 UG=Os.11454 UG_TITLE=(japonica cultivar-group) putative multidrug resistance protein (OJ1029_F04.16), mRNA DEF=Oryza sativa (japonica cultivar-group) cDNA clone:002-114-D11, full insert sequence. FL=gb:AK106698.1 REP_ORG=O. sativa	Rice Array	Oryza sativa	2008-03-17	Consensus sequence	GenBank	Os.11454.2	gb:AK106698.1 /DB_XREF=gi:32991907 /TID=Os.11454.2 /CNT=3 /FEA=FLmRNA /TIER=FL /STK=0 /UG=Os.11454 /UG_TITLE=(japonica cultivar-group) putative multidrug resistance protein (OJ1029_F04.16), mRNA /DEF=Oryza sativa (japonica cultivar-group) cDNA clone:002-114-D11, full insert sequence. /FL=gb:AK106698.1 /REP_ORG=O. sativa	AK106698.1	Os.11454	Os.11454	---	chr01|11971:19677878-19686397 (+) // 99.61 //	Os01g0533900	Os01g0533900	---	full length	---	4326410	---	---	---	NP_001043254.1	NM_001049789	---	---	---	---	---	---	---	0016020 // membrane // inferred from reviewed computational analysis /// 0016023 // cytoplasmic membrane-bound vesicle // inferred from reviewed computational analysis	---	---	---	LOC_Os01g34970.1 // span:46-68,127-149,164-181,566-588,613-635,707-729,794-816 // numtm:7 /// LOC_Os01g34970.2 // span:394-416,437-459,531-553,622-644 // numtm:4	---	This probe set was annotated using the Matching Probes based pipeline to a UniGene identifier using 1 transcripts. // false // Matching Probes // A	AK106698(9)	AK106698 // Oryza sativa (japonica cultivar-group) cDNA clone:002-114-D11, full insert sequence. // gb // 9 // --- /// LOC_Os01g34970.1 // ABC transporter family protein, expressed // tigr_pseudomol_4 // 11 // --- /// LOC_Os01g34970.2 // ABC transporter family protein, expressed // tigr_pseudomol_4 // 11 // ---	---
11	1.4	1.1	1.7	I	2e-05	gb:AK107301.1 DB_XREF=gi:32992510 TID=Os.13516.1 CNT=2 FEA=FLmRNA TIER=FL STK=0 UG=Os.13516 UG_TITLE=(japonica cultivar-group) cDNA clone:002-126-C09, full insert sequence DEF=Oryza sativa (japonica cultivar-group) cDNA clone:002-126-C09, full insert sequence. FL=gb:AK107301.1 REP_ORG=O. sativa	Rice Array	Oryza sativa	2008-03-17	Consensus sequence	GenBank	Os.13516.1	gb:AK107301.1 /DB_XREF=gi:32992510 /TID=Os.13516.1 /CNT=2 /FEA=FLmRNA /TIER=FL /STK=0 /UG=Os.13516 /UG_TITLE=(japonica cultivar-group) cDNA clone:002-126-C09, full insert sequence /DEF=Oryza sativa (japonica cultivar-group) cDNA clone:002-126-C09, full insert sequence. /FL=gb:AK107301.1 /REP_ORG=O. sativa	AK107301.1	---	---	---	chr12|11982:2534928-2537880 (+) // 99.94 //	---	---	---	full length	---	---	---	---	---	---	---	---	---	---	---	---	---	---	---	---	---	---	---	---	This probe set was annotated using the Matching Probes based pipeline to a Entrez Gene identifier using 1 transcripts. // false // Matching Probes // A	NM_001072701(11)	LOC_Os12g05540.1 // Ser/Thr protein phosphatase family protein, expressed // tigr_pseudomol_4 // 11 // --- /// NM_001072701 // Oryza sativa (japonica cultivar-group) Os12g0151000 (Os12g0151000) mRNA, complete cds. // refseq // 11 // ---	LOC_Os11g05410.1 // tigr_pseudomol_4 // 1 // Cross Hyb Matching Probes /// NM_001072302 // refseq // 1 // Cross Hyb Matching Probes
11	1.4	0.3	2.6	I	0.001201	gb:NM_185492.1 DB_XREF=gi:34898069 TID=Os.15349.1 CNT=10 FEA=mRNA TIER=ConsEnd STK=0 UG=Os.15349 UG_TITLE=(japonica cultivar-group) Similar to Arabidopsis thaliana DNA chromosome 4, BAC clone F7H19 (AL031018) (Gene), mRNA DEF=Oryza sativa (japonica cultivar-group) Similar to Arabidopsis thaliana DNA chromosome 4, BAC clone F7H19 (AL031018) (Gene), mRNA. REP_ORG=O. sativa	Rice Array	Oryza sativa	2008-03-17	Consensus sequence	GenBank	Os.15349.1	gb:NM_185492.1 /DB_XREF=gi:34898069 /TID=Os.15349.1 /CNT=10 /FEA=mRNA /TIER=ConsEnd /STK=0 /UG=Os.15349 /UG_TITLE=(japonica cultivar-group) Similar to Arabidopsis thaliana DNA chromosome 4, BAC clone F7H19 (AL031018) (Gene), mRNA /DEF=Oryza sativa (japonica cultivar-group) Similar to Arabidopsis thaliana DNA chromosome 4, BAC clone F7H19 (AL031018) (Gene), mRNA. /REP_ORG=O. sativa	NM_185492.1	---	---	---	chr06|11976:1553895-1559120 (+) // 100.0 //	---	---	---	full length	---	---	---	---	---	---	---	---	---	---	---	---	---	---	---	---	---	---	LOC_Os06g03860.1 // span:246-268,275-297,312-334,374-396,411-430,546-568,583-605,671-693 // numtm:8 /// NP_001056681.1 // span:445-467,474-496,511-533,573-595,610-629,745-767,782-804 // numtm:7	---	This probe set was annotated using the Matching Probes based pipeline to a Entrez Gene identifier using 1 transcripts. // false // Matching Probes // A	NM_001063216(11)	LOC_Os06g03860.1 // SPX domain-containing protein, putative, expressed // tigr_pseudomol_4 // 11 // --- /// NM_001063216 // Oryza sativa (japonica cultivar-group) Os06g0129400 (Os06g0129400) mRNA, complete cds. // refseq // 11 // ---	LOC_Os06g03860.2 // tigr_pseudomol_4 // 8 // Cross Hyb Matching Probes /// LOC_Os06g03860.3 // tigr_pseudomol_4 // 3 // Cross Hyb Matching Probes /// AK243620 // gb // 3 // Cross Hyb Matching Probes
11	1.4	0.7	2.2	I	0.000189	gb:AB081464.1 DB_XREF=gi:26006019 GEN=Rep2 TID=Os.15696.1 CNT=7 FEA=FLmRNA TIER=FL STK=3 UG=Os.15696 DEF=Oryza sativa (japonica cultivar-group) mRNA for asparaginyl endopeptidase REP-2, complete cds. PROD=asparaginyl endopeptidase REP-2 FL=gb:AB081464.1 gb:AK101360.1 gb:AY062178.1 REP_ORG=O. sativa	Rice Array	Oryza sativa	2008-03-17	Consensus sequence	GenBank	Os.15696.1	gb:AB081464.1 /DB_XREF=gi:26006019 /GEN=Rep2 /TID=Os.15696.1 /CNT=7 /FEA=FLmRNA /TIER=FL /STK=3 /UG=Os.15696 /DEF=Oryza sativa (japonica cultivar-group) mRNA for asparaginyl endopeptidase REP-2, complete cds. /PROD=asparaginyl endopeptidase REP-2 /FL=gb:AB081464.1 gb:AK101360.1 gb:AY062178.1 /REP_ORG=O. sativa	AB081464.1	---	---	---	chr02|11972:25884581-25889337 (-) // 99.0 //	---	---	---	full length	---	---	Q8GS39 /// Q8VZY0	---	---	---	---	---	---	---	---	---	---	0006508 // proteolysis // inferred from electronic annotation	---	0001509 // legumain activity // inferred from electronic annotation /// 0004197 // cysteine-type endopeptidase activity // inferred from electronic annotation	---	---	---	---	This probe set was annotated using the Matching Probes based pipeline to a Entrez Gene identifier using 1 transcripts. // false // Matching Probes // A	NM_001054097(11)	AK101360 // Oryza sativa (japonica cultivar-group) cDNA clone:J033035H01, full insert sequence. // gb // 11 // --- /// LOC_Os02g43010.1 // Vacuolar processing enzyme, beta-isozyme precursor, putative, expressed // tigr_pseudomol_4 // 11 // --- /// LOC_Os02g43010.2 // Vacuolar processing enzyme, beta-isozyme precursor, putative, expressed // tigr_pseudomol_4 // 11 // --- /// LOC_Os02g43010.3 // Va…	---
11	1.4	1.3	1.6	I	0.000618	gb:BU673129 DB_XREF=gi:23513426 DB_XREF=NL_11_22 CLONE=NL_11_22 TID=Os.15894.1 CNT=25 FEA=FLmRNA TIER=Stack STK=7 UG=Os.15894 UG_TITLE=(japonica cultivar-group) putative peroxidase (P0483G10.17), mRNA FL=gb:AK119199.1 gb:AK104065.1 gb:AK073009.1 gb:AK109340.2 gb:AK104420.1 REP_ORG=O. sativa	Rice Array	Oryza sativa	2008-03-17	Consensus sequence	GenBank	Os.15894.1	gb:BU673129 /DB_XREF=gi:23513426 /DB_XREF=NL_11_22 /CLONE=NL_11_22 /TID=Os.15894.1 /CNT=25 /FEA=FLmRNA /TIER=Stack /STK=7 /UG=Os.15894 /UG_TITLE=(japonica cultivar-group) putative peroxidase (P0483G10.17), mRNA /FL=gb:AK119199.1 gb:AK104065.1 gb:AK073009.1 gb:AK109340.2 gb:AK104420.1 /REP_ORG=O. sativa	BU673129	---	---	---	chr01|11971:42756349-42759466 (+) // 99.59 //	---	---	---	full length	---	---	---	---	---	---	---	---	---	---	---	---	---	---	---	---	---	---	LOC_Os01g73170.1 // span:13-35 // numtm:1 /// NP_001045481.1 // span:13-35 // numtm:1	---	This probe set was annotated using the Matching Probes based pipeline to a Entrez Gene identifier using 1 transcripts. // false // Matching Probes // A	NM_001052016(11)	LOC_Os01g73170.1 // Peroxidase 12 precursor, putative, expressed // tigr_pseudomol_4 // 11 // --- /// NM_001052016 // Oryza sativa (japonica cultivar-group) Os01g0962700 (Os01g0962700) mRNA, complete cds. // refseq // 11 // ---	---
11	1.4	1	1.7	I	0.000147	gb:AK070910.1 DB_XREF=gi:32980933 TID=Os.17590.1 CNT=5 FEA=FLmRNA TIER=FL STK=1 UG=Os.17590 UG_TITLE=(japonica cultivar-group) unknown protein (OSJNBa0027L23.9), mRNA DEF=Oryza sativa (japonica cultivar-group) cDNA clone:J023065M03, full insert sequence. FL=gb:AK070910.1 REP_ORG=O. sativa	Rice Array	Oryza sativa	2008-03-17	Consensus sequence	GenBank	Os.17590.1	gb:AK070910.1 /DB_XREF=gi:32980933 /TID=Os.17590.1 /CNT=5 /FEA=FLmRNA /TIER=FL /STK=1 /UG=Os.17590 /UG_TITLE=(japonica cultivar-group) unknown protein (OSJNBa0027L23.9), mRNA /DEF=Oryza sativa (japonica cultivar-group) cDNA clone:J023065M03, full insert sequence. /FL=gb:AK070910.1 /REP_ORG=O. sativa	AK070910.1	---	---	---	chr10|11980:22657192-22660402 (-) // 100.0 //	---	---	---	full length	---	---	---	---	---	---	---	---	---	---	---	---	---	---	---	---	---	---	---	---	This probe set was annotated using the Matching Probes based pipeline to a Entrez Gene identifier using 1 transcripts. // false // Matching Probes // A	NM_001072020(11)	LOC_Os10g42630.1 // expressed protein // tigr_pseudomol_4 // 11 // --- /// LOC_Os10g42630.2 // expressed protein // tigr_pseudomol_4 // 11 // --- /// NM_001072020 // Oryza sativa (japonica cultivar-group) Os10g0577000 (Os10g0577000) mRNA, complete cds. // refseq // 11 // ---	---
11	1.4	0.9	1.9	I	2.3e-05	gb:AY187621.1 DB_XREF=gi:27948557 GEN=INV TID=Os.17741.1 CNT=28 FEA=FLmRNA TIER=FL STK=1 UG=Os.17741 DEF=Oryza sativa (indica cultivar-group) invertase (INV) mRNA, complete cds. PROD=invertase FL=gb:AY187621.1 gb:AK120720.1 gb:AK061240.1 REP_ORG=O. sativa	Rice Array	Oryza sativa	2008-03-17	Consensus sequence	GenBank	Os.17741.1	gb:AY187621.1 /DB_XREF=gi:27948557 /GEN=INV /TID=Os.17741.1 /CNT=28 /FEA=FLmRNA /TIER=FL /STK=1 /UG=Os.17741 /DEF=Oryza sativa (indica cultivar-group) invertase (INV) mRNA, complete cds. /PROD=invertase /FL=gb:AY187621.1 gb:AK120720.1 gb:AK061240.1 /REP_ORG=O. sativa	AY187621.1	---	---	---	chr01|11971:12852720-12856739 (+) // 99.88 //	---	---	---	full length	---	---	Q56UM1 /// Q84XG8	---	---	---	---	---	---	---	---	---	---	---	---	0003824 // catalytic activity // inferred from electronic annotation	---	---	---	---	This probe set was annotated using the Matching Probes based pipeline to a Entrez Gene identifier using 1 transcripts. // false // Matching Probes // A	NM_001049466(11)	LOC_Os01g22900.1 // beta-fructofuranosidase, putative, expressed // tigr_pseudomol_4 // 11 // --- /// NM_001049466 // Oryza sativa (japonica cultivar-group) Os01g0332100 (Os01g0332100) mRNA, complete cds. // refseq // 11 // ---	LOC_Os01g22900.2 // tigr_pseudomol_4 // 3 // Cross Hyb Matching Probes
11	1.4	0.9	1.9	I	2e-05	gb:AK120986.1 DB_XREF=gi:37990609 TID=Os.18932.1 CNT=8 FEA=FLmRNA TIER=FL STK=3 UG=Os.18932 UG_TITLE=(japonica cultivar-group) cDNA clone:J023042H12, full insert sequence DEF=Oryza sativa (japonica cultivar-group) cDNA clone:J023042H12, full insert sequence. FL=gb:AK120986.1 REP_ORG=O. sativa	Rice Array	Oryza sativa	2008-03-17	Consensus sequence	GenBank	Os.18932.1	gb:AK120986.1 /DB_XREF=gi:37990609 /TID=Os.18932.1 /CNT=8 /FEA=FLmRNA /TIER=FL /STK=3 /UG=Os.18932 /UG_TITLE=(japonica cultivar-group) cDNA clone:J023042H12, full insert sequence /DEF=Oryza sativa (japonica cultivar-group) cDNA clone:J023042H12, full insert sequence. /FL=gb:AK120986.1 /REP_ORG=O. sativa	AK120986.1	---	---	---	chr10|11980:11758870-11767257 (-) // 99.79 //	---	---	---	full length	---	---	---	---	---	---	---	---	---	---	---	---	---	---	---	---	---	---	LOC_Os10g23180.1 // span:10-29,49-71 // numtm:2 /// LOC_Os10g23180.2 // span:10-29,49-71 // numtm:2 /// NP_001064479.1 // span:15-37,57-79 // numtm:2	---	This probe set was annotated using the Matching Probes based pipeline to a Entrez Gene identifier using 1 transcripts. // false // Matching Probes // A	NM_001071014(11)	LOC_Os10g23180.1 // Cytochrome P450 family protein, expressed // tigr_pseudomol_4 // 11 // --- /// LOC_Os10g23180.2 // Cytochrome P450 family protein, expressed // tigr_pseudomol_4 // 10 // --- /// NM_001071014 // Oryza sativa (japonica cultivar-group) Os10g0378100 (Os10g0378100) mRNA, partial cds. // refseq // 11 // ---	---
11	1.4	0.2	2.6	I	0.000552	gb:BQ908667 DB_XREF=gi:22307445 DB_XREF=T012G05 CLONE=T012G05 TID=Os.21332.1 CNT=2 FEA=mRNA TIER=ConsEnd STK=1 UG=Os.21332 UG_TITLE=(japonica cultivar-group) putative cytochrome P450 (P0006C01.32), mRNA REP_ORG=O. sativa	Rice Array	Oryza sativa	2008-03-17	Consensus sequence	GenBank	Os.21332.1	gb:BQ908667 /DB_XREF=gi:22307445 /DB_XREF=T012G05 /CLONE=T012G05 /TID=Os.21332.1 /CNT=2 /FEA=mRNA /TIER=ConsEnd /STK=1 /UG=Os.21332 /UG_TITLE=(japonica cultivar-group) putative cytochrome P450 (P0006C01.32), mRNA /REP_ORG=O. sativa	BQ908667	---	---	---	chr01|11971:25397563-25399687 (+) // 97.92 //	---	---	---	---	---	---	---	---	---	---	---	---	---	---	---	---	---	---	---	---	---	---	---	---	This probe set was annotated using the Matching Probes based pipeline to a TIGR Rice Pseudomolecules v4 identifier using 1 transcripts. // false // Matching Probes // A	LOC_Os01g43760.1(9)	LOC_Os01g43760.1 // Cytochrome P450 family protein, expressed // tigr_pseudomol_4 // 9 // ---	---
11	1.4	1	1.8	I	4.6e-05	gb:AY346328.1 DB_XREF=gi:33943623 TID=Os.2362.1 CNT=3 FEA=FLmRNA TIER=FL STK=0 UG=Os.2362 UG_TITLE=Homeodomain leucine zipper protein (Oshox7) mRNA, partial cds DEF=Oryza sativa (indica cultivar-group) homeodomain leucine-zipper protein Hox7 mRNA, complete cds. FL=gb:AY346328.1 REP_ORG=O. sativa	Rice Array	Oryza sativa	2008-03-17	Consensus sequence	GenBank	Os.2362.1	gb:AY346328.1 /DB_XREF=gi:33943623 /TID=Os.2362.1 /CNT=3 /FEA=FLmRNA /TIER=FL /STK=0 /UG=Os.2362 /UG_TITLE=Homeodomain leucine zipper protein (Oshox7) mRNA, partial cds /DEF=Oryza sativa (indica cultivar-group) homeodomain leucine-zipper protein Hox7 mRNA, complete cds. /FL=gb:AY346328.1 /REP_ORG=O. sativa	AY346328.1	---	---	---	chr02|11972:21481816-21483755 (-) // 78.38 //	---	---	---	full length	---	---	A5JPU4 /// Q6V9T0 /// Q9XH34	---	---	---	---	---	---	---	---	---	---	0006355 // regulation of transcription, DNA-dependent // inferred from electronic annotation /// 0045449 // regulation of transcription // inferred from electronic annotation	0005634 // nucleus // inferred from electronic annotation	0003677 // DNA binding // inferred from electronic annotation /// 0003700 // transcription factor activity // inferred from electronic annotation /// 0043565 // sequence-specific DNA binding // inferred from electronic annotation	---	---	---	---	This probe set was annotated using the Matching Probes based pipeline to a Entrez Gene identifier using 1 transcripts. // false // Matching Probes // A	NM_001053703(11)	AY346328 // Oryza sativa (indica cultivar-group) homeodomain leucine-zipper protein Hox7 mRNA, complete cds. // gb // 11 // --- /// LOC_Os02g35770.1 // Homeobox domain containing protein, expressed // tigr_pseudomol_4 // 11 // --- /// LOC_Os02g35770.2 // Homeobox domain containing protein, expressed // tigr_pseudomol_4 // 11 // --- /// NM_001053703 // Oryza sativa (japonica cultivar-group) Os02g0…	NM_001064820 // refseq // 1 // Negative Strand Matching Probes
11	1.4	1.2	1.5	I	2e-05	gb:AK106059.1 DB_XREF=gi:32991268 TID=Os.26483.1 CNT=17 FEA=FLmRNA TIER=FL STK=0 UG=Os.26483 UG_TITLE=(japonica cultivar-group) cDNA clone:001-206-F11, full insert sequence DEF=Oryza sativa (japonica cultivar-group) cDNA clone:001-206-F11, full insert sequence. FL=gb:AK059436.1 gb:AK106059.1 REP_ORG=O. sativa	Rice Array	Oryza sativa	2008-03-17	Consensus sequence	GenBank	Os.26483.1	gb:AK106059.1 /DB_XREF=gi:32991268 /TID=Os.26483.1 /CNT=17 /FEA=FLmRNA /TIER=FL /STK=0 /UG=Os.26483 /UG_TITLE=(japonica cultivar-group) cDNA clone:001-206-F11, full insert sequence /DEF=Oryza sativa (japonica cultivar-group) cDNA clone:001-206-F11, full insert sequence. /FL=gb:AK059436.1 gb:AK106059.1 /REP_ORG=O. sativa	AK106059.1	---	---	---	chr04|11974:33034870-33037537 (+) // 97.64 //	---	---	---	full length	---	---	---	---	---	---	---	---	---	---	---	---	---	---	---	---	---	---	---	---	This probe set was annotated using the Matching Probes based pipeline to a Entrez Gene identifier using 1 transcripts. // false // Matching Probes // A	NM_001060636(11)	LOC_Os04g55850.1 // S1/P1 Nuclease family protein, expressed // tigr_pseudomol_4 // 11 // --- /// LOC_Os04g55850.2 // S1/P1 Nuclease family protein, expressed // tigr_pseudomol_4 // 10 // --- /// LOC_Os04g55850.3 // S1/P1 Nuclease family protein, expressed // tigr_pseudomol_4 // 11 // --- /// NM_001060636 // Oryza sativa (japonica cultivar-group) Os04g0652700 (Os04g0652700) mRNA, complete cds. //…	---
11	1.4	0.8	2	I	2e-05	gb:AK071032.1 DB_XREF=gi:32981055 TID=Os.27740.1 CNT=28 FEA=FLmRNA TIER=FL STK=4 UG=Os.27740 UG_TITLE=(japonica cultivar-group) cDNA clone:J023075N20, full insert sequence DEF=Oryza sativa (japonica cultivar-group) cDNA clone:J023075N20, full insert sequence. FL=gb:AK071032.1 REP_ORG=O. sativa	Rice Array	Oryza sativa	2008-03-17	Consensus sequence	GenBank	Os.27740.1	gb:AK071032.1 /DB_XREF=gi:32981055 /TID=Os.27740.1 /CNT=28 /FEA=FLmRNA /TIER=FL /STK=4 /UG=Os.27740 /UG_TITLE=(japonica cultivar-group) cDNA clone:J023075N20, full insert sequence /DEF=Oryza sativa (japonica cultivar-group) cDNA clone:J023075N20, full insert sequence. /FL=gb:AK071032.1 /REP_ORG=O. sativa	AK071032.1	---	---	---	chr04|11974:15324645-15330451 (+) // 98.78 // /// chr11|11981:5344652-5350389 (+) // 99.85 //	---	---	---	full length	---	---	---	---	---	---	---	---	---	---	---	---	---	---	---	---	---	---	---	---	This probe set was annotated using the Matching Probes based pipeline to a Entrez Gene identifier using 1 transcripts. // false // Matching Probes // A	NM_001073987(9)	NM_001073987 // Oryza sativa (japonica cultivar-group) Os11g0206000 (Os11g0206000) mRNA, complete cds. // refseq // 9 // ---	---
11	1.4	0.9	1.8	I	2e-05	gb:AK120501.1 DB_XREF=gi:37990124 TID=Os.45928.1 CNT=5 FEA=FLmRNA TIER=FL STK=0 UG=Os.45928 UG_TITLE=(japonica cultivar-group) P0455H0310.7 (P0455H0310.7), mRNA DEF=Oryza sativa (japonica cultivar-group) cDNA clone:J013122F14, full insert sequence. FL=gb:AK120501.1 REP_ORG=O. sativa	Rice Array	Oryza sativa	2008-03-17	Consensus sequence	GenBank	Os.45928.1	gb:AK120501.1 /DB_XREF=gi:37990124 /TID=Os.45928.1 /CNT=5 /FEA=FLmRNA /TIER=FL /STK=0 /UG=Os.45928 /UG_TITLE=(japonica cultivar-group) P0455H0310.7 (P0455H0310.7), mRNA /DEF=Oryza sativa (japonica cultivar-group) cDNA clone:J013122F14, full insert sequence. /FL=gb:AK120501.1 /REP_ORG=O. sativa	AK120501.1	---	---	---	chr01|11971:18125111-18125867 (+) // 99.47 //	---	---	---	full length	---	---	---	---	---	---	---	---	---	---	---	---	---	---	---	---	---	---	---	---	This probe set was annotated using the Matching Probes based pipeline to a Entrez Gene identifier using 1 transcripts. // false // Matching Probes // A	NM_001049694(11)	LOC_Os01g32460.1 // expressed protein // tigr_pseudomol_4 // 11 // --- /// NM_001049694 // Oryza sativa (japonica cultivar-group) Os01g0508500 (Os01g0508500) mRNA, complete cds. // refseq // 11 // ---	---
11	1.4	0.5	2.3	I	0.000307	gb:AK067700.1 DB_XREF=gi:32977718 TID=Os.47952.1 CNT=2 FEA=FLmRNA TIER=FL STK=1 UG=Os.47952 UG_TITLE=(japonica cultivar-group) cDNA clone:J013118L17, full insert sequence DEF=Oryza sativa (japonica cultivar-group) cDNA clone:J013118L17, full insert sequence. FL=gb:AK067700.1 REP_ORG=O. sativa	Rice Array	Oryza sativa	2008-03-17	Consensus sequence	GenBank	Os.47952.1	gb:AK067700.1 /DB_XREF=gi:32977718 /TID=Os.47952.1 /CNT=2 /FEA=FLmRNA /TIER=FL /STK=1 /UG=Os.47952 /UG_TITLE=(japonica cultivar-group) cDNA clone:J013118L17, full insert sequence /DEF=Oryza sativa (japonica cultivar-group) cDNA clone:J013118L17, full insert sequence. /FL=gb:AK067700.1 /REP_ORG=O. sativa	AK067700.1	---	---	---	chr07|11977:3361334-3368318 (-) // 98.89 //	---	---	---	full length	---	---	---	---	---	---	---	---	---	---	---	---	---	---	---	---	---	IPR006094 // FAD linked oxidase, N-terminal // 1.2E-6	---	---	This probe set was annotated using the Matching Probes based pipeline to a Entrez Gene identifier using 1 transcripts. // false // Matching Probes // A	NM_001065487(11)	NM_001065487 // Oryza sativa (japonica cultivar-group) Os07g0163000 (Os07g0163000) mRNA, partial cds. // refseq // 11 // ---	LOC_Os07g06890.1 // tigr_pseudomol_4 // 3 // Cross Hyb Matching Probes
11	1.4	1.3	1.6	I	2e-05	gb:AK059883.1 DB_XREF=gi:32969901 TID=Os.50975.1 CNT=2 FEA=FLmRNA TIER=FL STK=1 UG=Os.50975 UG_TITLE=(japonica cultivar-group) cDNA clone:006-208-A04, full insert sequence DEF=Oryza sativa (japonica cultivar-group) cDNA clone:006-208-A04, full insert sequence. FL=gb:AK059883.1 REP_ORG=O. sativa	Rice Array	Oryza sativa	2008-03-17	Consensus sequence	GenBank	Os.50975.1	gb:AK059883.1 /DB_XREF=gi:32969901 /TID=Os.50975.1 /CNT=2 /FEA=FLmRNA /TIER=FL /STK=1 /UG=Os.50975 /UG_TITLE=(japonica cultivar-group) cDNA clone:006-208-A04, full insert sequence /DEF=Oryza sativa (japonica cultivar-group) cDNA clone:006-208-A04, full insert sequence. /FL=gb:AK059883.1 /REP_ORG=O. sativa	AK059883.1	---	---	---	chr05|11975:28227652-28228661 (+) // 100.0 //	---	---	---	full length	---	---	---	---	---	---	---	---	---	---	---	---	---	---	---	---	---	---	---	---	This probe set was annotated using the Matching Probes based pipeline to a Entrez Gene identifier using 1 transcripts. // false // Matching Probes // A	NM_001062894(11)	LOC_Os05g49370.1 // expressed protein // tigr_pseudomol_4 // 11 // --- /// NM_001062894 // Oryza sativa (japonica cultivar-group) Os05g0568800 (Os05g0568800) mRNA, complete cds. // refseq // 11 // ---	---
11	1.4	0.7	2.2	I	0.000273	gb:AK070533.1 DB_XREF=gi:32980557 TID=Os.53033.1 CNT=1 FEA=FLmRNA TIER=FL STK=1 UG=Os.53033 UG_TITLE=(japonica cultivar-group) cDNA clone:J023060B22, full insert sequence DEF=Oryza sativa (japonica cultivar-group) cDNA clone:J023060B22, full insert sequence. FL=gb:AK070533.1 REP_ORG=O. sativa	Rice Array	Oryza sativa	2008-03-17	Consensus sequence	GenBank	Os.53033.1	gb:AK070533.1 /DB_XREF=gi:32980557 /TID=Os.53033.1 /CNT=1 /FEA=FLmRNA /TIER=FL /STK=1 /UG=Os.53033 /UG_TITLE=(japonica cultivar-group) cDNA clone:J023060B22, full insert sequence /DEF=Oryza sativa (japonica cultivar-group) cDNA clone:J023060B22, full insert sequence. /FL=gb:AK070533.1 /REP_ORG=O. sativa	AK070533.1	---	---	---	chr05|11975:23987983-23991882 (-) // 99.9 //	---	---	---	full length	---	---	---	---	---	---	---	---	---	---	---	---	---	---	---	---	---	IPR001245 // Tyrosine protein kinase // 3.2E-4 /// IPR001245 // Tyrosine protein kinase // 9.5E-7	---	---	This probe set was annotated using the Matching Probes based pipeline to a Entrez Gene identifier using 1 transcripts. // false // Matching Probes // A	NM_001062430(11)	LOC_Os05g41090.1 // Calcium and calcium/calmodulin-dependent serine/threonine-proteinkinase, putative, expressed // tigr_pseudomol_4 // 11 // --- /// NM_001062430 // Oryza sativa (japonica cultivar-group) Os05g0489900 (Os05g0489900) mRNA, complete cds. // refseq // 11 // ---	---
11	1.4	0.9	1.8	I	0.000865	gb:AK072700.1 DB_XREF=gi:32982723 TID=Os.53449.1 CNT=3 FEA=FLmRNA TIER=FL STK=1 UG=Os.53449 UG_TITLE=(japonica cultivar-group) cDNA clone:J023135G07, full insert sequence DEF=Oryza sativa (japonica cultivar-group) cDNA clone:J023135G07, full insert sequence. FL=gb:AK072700.1 REP_ORG=O. sativa	Rice Array	Oryza sativa	2008-03-17	Consensus sequence	GenBank	Os.53449.1	gb:AK072700.1 /DB_XREF=gi:32982723 /TID=Os.53449.1 /CNT=3 /FEA=FLmRNA /TIER=FL /STK=1 /UG=Os.53449 /UG_TITLE=(japonica cultivar-group) cDNA clone:J023135G07, full insert sequence /DEF=Oryza sativa (japonica cultivar-group) cDNA clone:J023135G07, full insert sequence. /FL=gb:AK072700.1 /REP_ORG=O. sativa	AK072700.1	---	---	---	chr03|11973:9973967-9977959 (+) // 99.56 //	---	---	---	full length	---	---	---	---	---	---	---	---	---	---	---	---	---	---	---	---	---	---	LOC_Os03g17950.1 // span:41-63,83-105 // numtm:2 /// NP_001049788.1 // span:41-63,83-105 // numtm:2	---	This probe set was annotated using the Matching Probes based pipeline to a Entrez Gene identifier using 1 transcripts. // false // Matching Probes // A	NM_001056323(9)	LOC_Os03g17950.1 // expressed protein // tigr_pseudomol_4 // 10 // --- /// NM_001056323 // Oryza sativa (japonica cultivar-group) Os03g0288800 (Os03g0288800) mRNA, complete cds. // refseq // 9 // ---	---
11	1.4	0.7	2	I	0.000214	gb:AK111457.1 DB_XREF=gi:32996666 TID=Os.53661.1 CNT=2 FEA=FLmRNA TIER=FL STK=2 UG=Os.53661 UG_TITLE=(japonica cultivar-group) cDNA clone:002-183-C07, full insert sequence DEF=Oryza sativa (japonica cultivar-group) cDNA clone:002-183-C07, full insert sequence. FL=gb:AK111457.1 gb:AK073814.1 REP_ORG=O. sativa	Rice Array	Oryza sativa	2008-03-17	Consensus sequence	GenBank	Os.53661.1	gb:AK111457.1 /DB_XREF=gi:32996666 /TID=Os.53661.1 /CNT=2 /FEA=FLmRNA /TIER=FL /STK=2 /UG=Os.53661 /UG_TITLE=(japonica cultivar-group) cDNA clone:002-183-C07, full insert sequence /DEF=Oryza sativa (japonica cultivar-group) cDNA clone:002-183-C07, full insert sequence. /FL=gb:AK111457.1 gb:AK073814.1 /REP_ORG=O. sativa	AK111457.1	---	---	---	chr11|11981:13548290-13552225 (-) // 100.0 //	---	---	---	full length	---	---	---	---	---	---	---	---	---	---	---	---	---	---	---	---	---	IPR005834 // Haloacid dehalogenase-like hydrolase // 5.8E-8	---	---	This probe set was annotated using the Matching Probes based pipeline to a Entrez Gene identifier using 1 transcripts. // false // Matching Probes // A	NM_001074334(11)	LOC_Os11g24630.1 // HAD-superfamily phosphatase, subfamily IIIC containing protein, expressed // tigr_pseudomol_4 // 11 // --- /// NM_001074334 // Oryza sativa (japonica cultivar-group) Os11g0434000 (Os11g0434000) mRNA, complete cds. // refseq // 11 // ---	---
11	1.4	0.6	2.2	I	0.001336	gb:NM_193870.1 DB_XREF=gi:34914823 GEN=B1111C09.4 TID=Os.7136.2 CNT=1 FEA=mRNA TIER=ConsEnd STK=0 UG=Os.7136 DEF=Oryza sativa (japonica cultivar-group) putative 3-dehydroquinate dehydratase (B1111C09.4), mRNA. PROD=putative 3-dehydroquinate dehydratase REP_ORG=O. sativa	Rice Array	Oryza sativa	2008-03-17	Consensus sequence	GenBank	Os.7136.2	gb:NM_193870.1 /DB_XREF=gi:34914823 /GEN=B1111C09.4 /TID=Os.7136.2 /CNT=1 /FEA=mRNA /TIER=ConsEnd /STK=0 /UG=Os.7136 /DEF=Oryza sativa (japonica cultivar-group) putative 3-dehydroquinate dehydratase (B1111C09.4), mRNA. /PROD=putative 3-dehydroquinate dehydratase /REP_ORG=O. sativa 3-脱氢奎宁酸脱水酶	NM_193870.1	---	---	---	chr01|11971:15807023-15819146 (+) // 100.0 //	---	---	---	full length	---	---	---	---	---	---	---	---	---	---	---	---	---	---	---	---	---	---	---	---	This probe set was annotated using the Matching Probes based pipeline to a Entrez Gene identifier using 1 transcripts. // false // Matching Probes // A	NM_001049613(11)	AK063767 // Oryza sativa (japonica cultivar-group) cDNA clone:001-121-B08, full insert sequence. // gb // 11 // --- /// LOC_Os01g27750.1 // Type I 3-dehydroquinase family protein, expressed // tigr_pseudomol_4 // 11 // --- /// NM_001049613 // Oryza sativa (japonica cultivar-group) Os01g0375200 (Os01g0375200) mRNA, partial cds. // refseq // 11 // ---	LOC_Os01g10790.1 // tigr_pseudomol_4 // 1 // Cross Hyb Matching Probes /// LOC_Os01g27780.1 // tigr_pseudomol_4 // 1 // Cross Hyb Matching Probes /// NM_001049615 // refseq // 1 // Cross Hyb Matching Probes /// NM_001048871 // refseq // 1 // Cross Hyb Matching Probes
11	1.4	0.1	2.6	I	0.000214	gb:AK099730.1 DB_XREF=gi:32984939 TID=Os.7395.1 CNT=8 FEA=FLmRNA TIER=FL STK=2 UG=Os.7395 UG_TITLE=(japonica cultivar-group) cDNA clone:J013089M16, full insert sequence DEF=Oryza sativa (japonica cultivar-group) cDNA clone:J013089M16, full insert sequence. FL=gb:AK099730.1 gb:AK061785.1 REP_ORG=O. sativa	Rice Array	Oryza sativa	2008-03-17	Consensus sequence	GenBank	Os.7395.1	gb:AK099730.1 /DB_XREF=gi:32984939 /TID=Os.7395.1 /CNT=8 /FEA=FLmRNA /TIER=FL /STK=2 /UG=Os.7395 /UG_TITLE=(japonica cultivar-group) cDNA clone:J013089M16, full insert sequence /DEF=Oryza sativa (japonica cultivar-group) cDNA clone:J013089M16, full insert sequence. /FL=gb:AK099730.1 gb:AK061785.1 /REP_ORG=O. sativa	AK099730.1	---	---	---	chr01|11971:42504683-42510572 (+) // 99.82 //	---	---	---	full length	---	---	Q5JK52	---	---	---	---	---	---	---	---	---	---	0008152 // metabolic process // inferred from electronic annotation	---	0000166 // nucleotide binding // inferred from electronic annotation /// 0003951 // NAD+ kinase activity // inferred from electronic annotation /// 0005524 // ATP binding // inferred from electronic annotation /// 0016301 // kinase activity // inferred from electronic annotation /// 0016740 // transferase activity // inferred from electronic annotation	---	---	---	---	This probe set was annotated using the Matching Probes based pipeline to a Entrez Gene identifier using 1 transcripts. // false // Matching Probes // A	NM_001051979(11)	LOC_Os01g72690.1 // ATP-NAD kinase family protein, putative, expressed // tigr_pseudomol_4 // 11 // --- /// LOC_Os01g72690.2 // ATP-NAD kinase family protein, putative, expressed // tigr_pseudomol_4 // 11 // --- /// NM_001051979 // Oryza sativa (japonica cultivar-group) Os01g0957000 (Os01g0957000) mRNA, partial cds. // refseq // 11 // ---	---
11	1.4	0.8	1.9	I	2.3e-05	gb:AK072242.1 DB_XREF=gi:32982265 TID=Os.7688.1 CNT=29 FEA=FLmRNA TIER=FL+Stack STK=7 UG=Os.7688 UG_TITLE=(japonica cultivar-group) contains similarity to anion transporter (OSJNBa0076M18.1), mRNA DEF=Oryza sativa (japonica cultivar-group) cDNA clone:J013169G24, full insert sequence. FL=gb:AK072242.1 REP_ORG=O. sativa	Rice Array	Oryza sativa	2008-03-17	Consensus sequence	GenBank	Os.7688.1	gb:AK072242.1 /DB_XREF=gi:32982265 /TID=Os.7688.1 /CNT=29 /FEA=FLmRNA /TIER=FL+Stack /STK=7 /UG=Os.7688 /UG_TITLE=(japonica cultivar-group) contains similarity to anion transporter (OSJNBa0076M18.1), mRNA /DEF=Oryza sativa (japonica cultivar-group) cDNA clone:J013169G24, full insert sequence. /FL=gb:AK072242.1 /REP_ORG=O. sativa	AK072242.1	---	---	---	chr10|11980:15896021-15909573 (+) // 99.84 //	---	---	---	full length	---	---	---	---	---	---	---	---	---	---	---	---	---	---	---	---	---	---	LOC_Os10g31040.1 // span:7-24,28-50,71-88,152-174 // numtm:4 /// LOC_Os10g31040.3 // span:7-24,28-50,71-88,152-174 // numtm:4 /// LOC_Os10g31040.4 // span:7-24,28-50,71-88,152-174 // numtm:4 /// NP_001064724.1 // span:319-350,365-387,407-429,449-471,491-513 // numtm:5	---	This probe set was annotated using the Matching Probes based pipeline to a Entrez Gene identifier using 1 transcripts. // false // Matching Probes // A	NM_001071259(11)	LOC_Os10g31040.1 // expressed protein // tigr_pseudomol_4 // 11 // --- /// LOC_Os10g31040.3 // expressed protein // tigr_pseudomol_4 // 11 // --- /// LOC_Os10g31040.4 // expressed protein // tigr_pseudomol_4 // 11 // --- /// NM_001071259 // Oryza sativa (japonica cultivar-group) Os10g0447900 (Os10g0447900) mRNA, partial cds. // refseq // 11 // ---	LOC_Os10g31040.2 // tigr_pseudomol_4 // 7 // Cross Hyb Matching Probes /// LOC_Os10g31040.5 // tigr_pseudomol_4 // 7 // Cross Hyb Matching Probes
11	1.4	0.9	1.9	I	0.000346	gb:AK111959.1 DB_XREF=gi:37988622 TID=Os.7867.1 CNT=1 FEA=FLmRNA TIER=FL STK=1 UG=Os.7867 UG_TITLE=(japonica cultivar-group) cDNA clone:001-030-C07, full insert sequence DEF=Oryza sativa (japonica cultivar-group) cDNA clone:001-030-C07, full insert sequence. FL=gb:AK111959.1 REP_ORG=O. sativa	Rice Array	Oryza sativa	2008-03-17	Consensus sequence	GenBank	Os.7867.1	gb:AK111959.1 /DB_XREF=gi:37988622 /TID=Os.7867.1 /CNT=1 /FEA=FLmRNA /TIER=FL /STK=1 /UG=Os.7867 /UG_TITLE=(japonica cultivar-group) cDNA clone:001-030-C07, full insert sequence /DEF=Oryza sativa (japonica cultivar-group) cDNA clone:001-030-C07, full insert sequence. /FL=gb:AK111959.1 /REP_ORG=O. sativa	AK111959.1	Os.7867	Os.46330	---	chr05|11975:15603892-15605276 (-) // 99.4 // /// chr09|11979:1609607-1611686 (-) // 95.04 //	Os09g0120800	Os09g0120800	---	full length	---	4346421	---	---	---	NP_001062595.1	NM_001069130	---	---	---	---	---	---	---	---	---	---	---	---	---	This probe set was annotated using the Matching Probes based pipeline to a UniGene identifier using 1 transcripts. // false // Matching Probes // A	AK111643(11)	AK111643 // Oryza sativa (japonica cultivar-group) cDNA clone:J013124G07, full insert sequence. // gb // 11 // ---	LOC_Os05g26990.1 // tigr_pseudomol_4 // 4 // Cross Hyb Matching Probes /// LOC_Os09g03310.1 // tigr_pseudomol_4 // 1 // Cross Hyb Matching Probes /// AK111657 // gb // 2 // Cross Hyb Matching Probes /// NM_001069130 // refseq // 1 // Cross Hyb Matching Probes
11	1.4	0.9	1.8	I	0.000214	gb:NM_189905.1 DB_XREF=gi:34906893 GEN=P0470A12.27 TID=OsAffx.11789.1 CNT=1 FEA=mRNA TIER=ConsEnd STK=0 NOTE=sequence(s) not in UniGene DEF=Oryza sativa (japonica cultivar-group) P0470A12.27 (P0470A12.27), mRNA. REP_ORG=O. sativa	Rice Array	Oryza sativa	2008-03-17	Consensus sequence	GenBank	OsAffx.11789.1	gb:NM_189905.1 /DB_XREF=gi:34906893 /GEN=P0470A12.27 /TID=OsAffx.11789.1 /CNT=1 /FEA=mRNA /TIER=ConsEnd /STK=0 /NOTE=sequence(s) not in UniGene /DEF=Oryza sativa (japonica cultivar-group) P0470A12.27 (P0470A12.27), mRNA. /REP_ORG=O. sativa	NM_189905.1	---	---	---	chr01|11971:40116501-40119671 (+) // 100.0 //	---	---	---	---	---	---	---	---	---	---	---	---	---	---	---	---	---	---	---	---	---	---	LOC_Os01g68470.1 // span:235-257,277-299 // numtm:2	---	This probe set was annotated using the Matching Probes based pipeline to a TIGR Rice Pseudomolecules v4 identifier using 1 transcripts. // false // Matching Probes // A	LOC_Os01g68470.1(11)	LOC_Os01g68470.1 // hypothetical protein // tigr_pseudomol_4 // 11 // ---	---
11	1.4	1	1.7	I	2e-05	tigr:9632.m04679 TID=OsAffx.14324.1 CNT=1 FEA=mRNA TIER=ConsEnd STK=0 NOTE=sequence(s) not in UniGene DEF=MATE efflux family protein, putative REP_ORG=O. sativa	Rice Array	Oryza sativa	2008-03-17	Consensus sequence	The Institute for Genomic Research	OsAffx.14324.1	tigr:9632.m04679 /TID=OsAffx.14324.1 /CNT=1 /FEA=mRNA /TIER=ConsEnd /STK=0 /NOTE=sequence(s) not in UniGene /DEF=MATE efflux family protein, putative /REP_ORG=O. sativa 多药和有毒化合物排出家族（Multidrug and Toxic Compound Extrusion，MATE）是一个新的次级转运蛋白家族，此类转运蛋白对氨基葡糖、阳离子染料、多种抗生素和药物有转运作用。拟南芥中的MATE基因家族是一个多基因家族，大概由56个成员构成	9632.m04679	---	Os.56240	---	chr04|11974:28553548-28555263 (+) // 100.0 //	Os04g0571600	Os04g0571600	---	full length	---	4336717	---	---	---	NP_001053606.1	NM_001060141	---	---	---	---	---	---	---	0016020 // membrane // inferred from reviewed computational analysis	---	---	---	LOC_Os04g48290.1 // span:82-101,108-130,140-159,166-185,195-217,230-252,262-284,305-327,342-364,385-407,417-439,460-482,486-508 // numtm:13	---	This probe set was annotated using the Matching Probes based pipeline to a UniGene identifier using 1 transcripts. // false // Matching Probes // A	AK241934(11)	AK241934 // Oryza sativa (japonica cultivar-group) cDNA, clone: J075082P08, full insert sequence. // gb // 11 // --- /// LOC_Os04g48290.1 // MATE efflux protein, putative, expressed // tigr_pseudomol_4 // 11 // ---	NM_001060141 // refseq // 7 // Cross Hyb Matching Probes
11	1.4	0.8	2	I	0.00013	tigr:9632.m05550 TID=OsAffx.14446.1 CNT=1 FEA=mRNA TIER=ConsEnd STK=0 NOTE=sequence(s) not in UniGene DEF=Transferase family REP_ORG=O. sativa	Rice Array	Oryza sativa	2008-03-17	Consensus sequence	The Institute for Genomic Research	OsAffx.14446.1	tigr:9632.m05550 /TID=OsAffx.14446.1 /CNT=1 /FEA=mRNA /TIER=ConsEnd /STK=0 /NOTE=sequence(s) not in UniGene /DEF=Transferase family /REP_ORG=O. sativa	9632.m05550	---	---	---	chr04|11974:33709618-33711623 (-) // 100.0 //	---	---	---	full length	---	---	---	---	---	---	---	---	---	---	---	---	---	---	---	---	---	---	---	---	This probe set was annotated using the Genome Target Overlap based pipeline to a Entrez Gene identifier using 1 transcripts. // false // Genome Target Overlap // B	NM_001060706	LOC_Os04g56910.1 // Transferase family protein, expressed // tigr_pseudomol_4 // 11 // ---	---
11	1.4	0.7	2.1	I	0.001077	tigr:9629.m06025 TID=OsAffx.21770.1 CNT=2 FEA=mRNA TIER=ConsEnd STK=0 NOTE=sequence(s) not in UniGene DEF=Pathogenesis-related protein Bet v I family, putative REP_ORG=O. sativa	Rice Array	Oryza sativa	2008-03-17	Consensus sequence	The Institute for Genomic Research	OsAffx.21770.1	tigr:9629.m06025 /TID=OsAffx.21770.1 /CNT=2 /FEA=mRNA /TIER=ConsEnd /STK=0 /NOTE=sequence(s) not in UniGene /DEF=Pathogenesis-related protein Bet v I family, putative /REP_ORG=O. sativa	9629.m06025	---	---	---	chr01|11971:35747881-35748508 (+) // 100.0 //	---	---	---	---	---	---	---	---	---	---	---	---	---	---	---	---	---	---	---	---	---	---	---	---	This probe set was annotated using the Matching Probes based pipeline to a TIGR Rice Pseudomolecules v4 identifier using 1 transcripts. // false // Matching Probes // A	LOC_Os01g61210.1(11)	LOC_Os01g61210.1 // Pathogenesis-related protein Bet v I family protein, expressed // tigr_pseudomol_4 // 11 // ---	---
11	1.4	0.7	2	I	0.000167	gb:NM_185362.1 DB_XREF=gi:34897809 GEN=P0514G12.25 TID=OsAffx.22608.1 CNT=2 FEA=mRNA TIER=ConsEnd STK=0 NOTE=sequence(s) not in UniGene DEF=Oryza sativa (japonica cultivar-group) P0514G12.25 (P0514G12.25), mRNA. REP_ORG=O. sativa	Rice Array	Oryza sativa	2008-03-17	Consensus sequence	GenBank	OsAffx.22608.1	gb:NM_185362.1 /DB_XREF=gi:34897809 /GEN=P0514G12.25 /TID=OsAffx.22608.1 /CNT=2 /FEA=mRNA /TIER=ConsEnd /STK=0 /NOTE=sequence(s) not in UniGene /DEF=Oryza sativa (japonica cultivar-group) P0514G12.25 (P0514G12.25), mRNA. /REP_ORG=O. sativa	NM_185362.1	---	---	---	chr06|11976:529832-532882 (-) // 97.04 //	---	---	---	full length	---	---	---	---	---	---	---	---	---	---	---	---	---	---	---	---	---	---	---	---	This probe set was annotated using the Matching Probes based pipeline to a Entrez Gene identifier using 1 transcripts. // false // Matching Probes // A	NM_001063108(11)	CT836294 // Oryza sativa (indica cultivar-group) cDNA clone:OSIGCSN014A10, full insert sequence. // gb // 9 // --- /// LOC_Os06g01950.1 // phosphoglycerate mutase family protein, expressed // tigr_pseudomol_4 // 11 // --- /// NM_001063108 // Oryza sativa (japonica cultivar-group) Os06g0109000 (Os06g0109000) mRNA, complete cds. // refseq // 11 // ---	---
11	1.4	0.1	2.7	I	5.2e-05	tigr:9632.m05340 TID=OsAffx.26608.1 CNT=1 FEA=mRNA TIER=ConsEnd STK=0 NOTE=sequence(s) not in UniGene DEF=ABC transporter, putative REP_ORG=O. sativa	Rice Array	Oryza sativa	2008-03-17	Consensus sequence	The Institute for Genomic Research	OsAffx.26608.1	tigr:9632.m05340 /TID=OsAffx.26608.1 /CNT=1 /FEA=mRNA /TIER=ConsEnd /STK=0 /NOTE=sequence(s) not in UniGene /DEF=ABC transporter, putative /REP_ORG=O. sativa	9632.m05340	---	Os.91724	---	chr04|11974:32453069-32458940 (-) // 100.0 //	Os04g0642000	Os04g0642000	---	full length	---	4337173	---	---	---	NP_001054045.1	NM_001060580	---	---	---	---	---	---	---	0016020 // membrane // inferred from reviewed computational analysis	---	---	---	---	---	This probe set was annotated using the Matching Probes based pipeline to a UniGene identifier using 1 transcripts. // false // Matching Probes // A	AK105961(11)	AK105961 // Oryza sativa (japonica cultivar-group) cDNA clone:001-205-E02, full insert sequence. // gb // 11 // ---	LOC_Os04g54930.1 // tigr_pseudomol_4 // 2 // Cross Hyb Matching Probes /// NM_001060580 // refseq // 2 // Cross Hyb Matching Probes
11	1.4	0.8	2	I	5.2e-05	tigr:9634.m04231 TID=OsAffx.28089.1 CNT=1 FEA=mRNA TIER=ConsEnd STK=0 NOTE=sequence(s) not in UniGene DEF=hypothetical protein REP_ORG=O. sativa	Rice Array	Oryza sativa	2008-03-17	Consensus sequence	The Institute for Genomic Research	OsAffx.28089.1	tigr:9634.m04231 /TID=OsAffx.28089.1 /CNT=1 /FEA=mRNA /TIER=ConsEnd /STK=0 /NOTE=sequence(s) not in UniGene /DEF=hypothetical protein /REP_ORG=O. sativa	9634.m04231	---	---	---	chr06|11976:26354717-26357951 (-) // 100.0 //	---	---	---	full length	---	---	---	---	---	---	---	---	---	---	---	---	---	---	---	---	---	---	LOC_Os06g43780.1 // span:13-32,84-103,110-132,158-180,270-292,302-324,517-539 // numtm:7 /// NP_001058193.1 // span:13-32,84-103,110-132,158-180,270-292,302-324,517-539 // numtm:7	---	This probe set was annotated using the Matching Probes based pipeline to a Entrez Gene identifier using 1 transcripts. // false // Matching Probes // A	NM_001064728(11)	LOC_Os06g43780.1 // expressed protein // tigr_pseudomol_4 // 11 // --- /// NM_001064728 // Oryza sativa (japonica cultivar-group) Os06g0645600 (Os06g0645600) mRNA, complete cds. // refseq // 11 // ---	NM_001063449 // refseq // 1 // Negative Strand Matching Probes
11	1.4	0.6	2.1	I	0.001832	tigr:9640.m03019 TID=OsAffx.31958.1 CNT=1 FEA=mRNA TIER=ConsEnd STK=0 NOTE=sequence(s) not in UniGene DEF=NB-ARC domain, putative REP_ORG=O. sativa	Rice Array	Oryza sativa	2008-03-17	Consensus sequence	The Institute for Genomic Research	OsAffx.31958.1	tigr:9640.m03019 /TID=OsAffx.31958.1 /CNT=1 /FEA=mRNA /TIER=ConsEnd /STK=0 /NOTE=sequence(s) not in UniGene /DEF=NB-ARC domain, putative /REP_ORG=O. sativa	9640.m03019	---	---	---	chr12|11982:18754901-18758784 (+) // 100.0 //	---	---	---	---	---	---	---	---	---	---	---	---	---	---	---	---	---	---	---	---	---	---	---	---	This probe set was annotated using the Matching Probes based pipeline to a TIGR Rice Pseudomolecules v4 identifier using 1 transcripts. // false // Matching Probes // A	LOC_Os12g31200.1(11)	LOC_Os12g31200.1 // NB-ARC domain containing protein, expressed // tigr_pseudomol_4 // 11 // ---	---
11	1.4	1	1.7	I	5.2e-05	tigr:9640.m04078 TID=OsAffx.32138.1 CNT=1 FEA=mRNA TIER=ConsEnd STK=0 NOTE=sequence(s) not in UniGene DEF=hypothetical protein REP_ORG=O. sativa	Rice Array	Oryza sativa	2008-03-17	Consensus sequence	The Institute for Genomic Research	OsAffx.32138.1	tigr:9640.m04078 /TID=OsAffx.32138.1 /CNT=1 /FEA=mRNA /TIER=ConsEnd /STK=0 /NOTE=sequence(s) not in UniGene /DEF=hypothetical protein /REP_ORG=O. sativa	9640.m04078	---	---	---	chr12|11982:25725132-25726005 (-) // 100.0 //	---	---	---	---	---	---	---	---	---	---	---	---	---	---	---	---	---	---	---	---	---	---	---	---	This probe set was annotated using the Matching Probes based pipeline to a TIGR Rice Pseudomolecules v4 identifier using 1 transcripts. // false // Matching Probes // A	LOC_Os12g41630.1(11)	LOC_Os12g41630.1 // F-box domain containing protein, expressed // tigr_pseudomol_4 // 11 // ---	---
11	1.4	0.9	1.9	I	6.8e-05	tigr:9638.m02711 TID=OsAffx.8060.1 CNT=2 FEA=mRNA TIER=ConsEnd STK=0 NOTE=sequence(s) not in UniGene DEF=hypothetical protein REP_ORG=O. sativa	Rice Array	Oryza sativa	2008-03-17	Consensus sequence	The Institute for Genomic Research	OsAffx.8060.1	tigr:9638.m02711 /TID=OsAffx.8060.1 /CNT=2 /FEA=mRNA /TIER=ConsEnd /STK=0 /NOTE=sequence(s) not in UniGene /DEF=hypothetical protein /REP_ORG=O. sativa	9638.m02711	---	---	---	chr10|11980:16127153-16127808 (-) // 100.0 //	---	---	---	---	---	---	---	---	---	---	---	---	---	---	---	---	---	---	---	---	---	---	---	---	This probe set was annotated using the Matching Probes based pipeline to a TIGR Rice Pseudomolecules v4 identifier using 1 transcripts. // false // Matching Probes // A	LOC_Os10g31380.1(11)	LOC_Os10g31380.1 // hypothetical protein // tigr_pseudomol_4 // 11 // ---	---
11	1.3	1.2	1.4	I	2e-05	gb:AK073611.1 DB_XREF=gi:32983634 TID=Os.10756.1 CNT=57 FEA=FLmRNA TIER=FL+Stack STK=23 UG=Os.10756 UG_TITLE=(japonica cultivar-group) cDNA clone:001-044-E09, full insert sequence DEF=Oryza sativa (japonica cultivar-group) cDNA clone:J033048H19, full insert sequence. FL=gb:AK099342.1 gb:AK104877.1 gb:AK073611.1 REP_ORG=O. sativa	Rice Array	Oryza sativa	2008-03-17	Consensus sequence	GenBank	Os.10756.1	gb:AK073611.1 /DB_XREF=gi:32983634 /TID=Os.10756.1 /CNT=57 /FEA=FLmRNA /TIER=FL+Stack /STK=23 /UG=Os.10756 /UG_TITLE=(japonica cultivar-group) cDNA clone:001-044-E09, full insert sequence /DEF=Oryza sativa (japonica cultivar-group) cDNA clone:J033048H19, full insert sequence. /FL=gb:AK099342.1 gb:AK104877.1 gb:AK073611.1 /REP_ORG=O. sativa	AK073611.1	---	---	---	chr03|11973:7827059-7831767 (-) // 97.91 //	---	---	---	full length	---	---	---	---	---	---	---	---	---	---	---	---	---	---	---	---	---	---	---	---	This probe set was annotated using the Matching Probes based pipeline to a Entrez Gene identifier using 1 transcripts. // false // Matching Probes // A	NM_001056091(11)	LOC_Os03g14450.1 // Enolase 2, putative, expressed // tigr_pseudomol_4 // 11 // --- /// NM_001056091 // Oryza sativa (japonica cultivar-group) Os03g0248600 (Os03g0248600) mRNA, complete cds. // refseq // 11 // ---	---
11	1.3	0.6	2	I	2.3e-05	gb:CB664686 DB_XREF=gi:29668411 DB_XREF=OSJNEd10I21.r CLONE=OSJNEd10I21 TID=Os.10962.1 CNT=120 FEA=FLmRNA TIER=Stack STK=6 UG=Os.10962 UG_TITLE=(japonica cultivar-group) cDNA clone:J013072E12, full insert sequence FL=gb:AK072838.1 gb:AK099686.1 gb:AK060817.1 gb:AK071429.1 REP_ORG=O. sativa	Rice Array	Oryza sativa	2008-03-17	Consensus sequence	GenBank	Os.10962.1	gb:CB664686 /DB_XREF=gi:29668411 /DB_XREF=OSJNEd10I21.r /CLONE=OSJNEd10I21 /TID=Os.10962.1 /CNT=120 /FEA=FLmRNA /TIER=Stack /STK=6 /UG=Os.10962 /UG_TITLE=(japonica cultivar-group) cDNA clone:J013072E12, full insert sequence /FL=gb:AK072838.1 gb:AK099686.1 gb:AK060817.1 gb:AK071429.1 /REP_ORG=O. sativa	CB664686	---	---	---	chr02|11972:22975959-22981723 (-) // 99.91 //	---	---	---	full length	---	---	Q70KT8	---	---	---	---	---	---	---	---	---	---	---	---	---	---	---	---	---	This probe set was annotated using the Matching Probes based pipeline to a Entrez Gene identifier using 1 transcripts. // false // Matching Probes // A	NM_001053837(11)	LOC_Os02g38050.1 // PB1 domain containing protein, expressed // tigr_pseudomol_4 // 11 // --- /// LOC_Os02g38050.2 // PB1 domain containing protein, expressed // tigr_pseudomol_4 // 11 // --- /// LOC_Os02g38050.3 // PB1 domain containing protein, expressed // tigr_pseudomol_4 // 11 // --- /// LOC_Os02g38050.4 // PB1 domain containing protein, expressed // tigr_pseudomol_4 // 11 // --- /// LOC_Os0…	---
11	1.3	0.5	2	I	0.00013	gb:AY056828.1 DB_XREF=gi:16303739 TID=Os.11510.1 CNT=9 FEA=FLmRNA TIER=FL STK=3 UG=Os.11510 DEF=Oryza sativa beta-glucosidase isozyme 2 precursor, mRNA, complete cds. PROD=beta-glucosidase isozyme 2 precursor FL=gb:AY056828.1 gb:AK104707.1 gb:AK066710.1 REP_ORG=O. sativa	Rice Array	Oryza sativa	2008-03-17	Consensus sequence	GenBank	Os.11510.1	gb:AY056828.1 /DB_XREF=gi:16303739 /TID=Os.11510.1 /CNT=9 /FEA=FLmRNA /TIER=FL /STK=3 /UG=Os.11510 /DEF=Oryza sativa beta-glucosidase isozyme 2 precursor, mRNA, complete cds. /PROD=beta-glucosidase isozyme 2 precursor /FL=gb:AY056828.1 gb:AK104707.1 gb:AK066710.1 /REP_ORG=O. sativa	AY056828.1	---	---	---	chr09|11979:18904350-18907425 (-) // 97.95 //	---	---	---	full length	---	---	Q93ZK6	---	---	---	---	---	---	---	---	---	---	0005975 // carbohydrate metabolic process // inferred from electronic annotation /// 0008152 // metabolic process // inferred from electronic annotation	---	0003824 // catalytic activity // inferred from electronic annotation /// 0004553 // hydrolase activity, hydrolyzing O-glycosyl compounds // inferred from electronic annotation /// 0008422 // beta-glucosidase activity // inferred from electronic annotation /// 0016787 // hydrolase activity // inferred from electronic annotation /// 0016798 // hydrolase activity, acting on glycosyl bonds // inferre…	---	---	LOC_Os09g31430.1 // span:9-28 // numtm:1 /// LOC_Os09g31430.2 // span:9-28 // numtm:1 /// NP_001063539.1 // span:9-28 // numtm:1	---	This probe set was annotated using the Matching Probes based pipeline to a Entrez Gene identifier using 1 transcripts. // false // Matching Probes // A	NM_001070074(11)	LOC_Os09g31430.1 // Glycosyl hydrolase family 1 protein, expressed // tigr_pseudomol_4 // 11 // --- /// LOC_Os09g31430.2 // Glycosyl hydrolase family 1 protein, expressed // tigr_pseudomol_4 // 11 // --- /// NM_001070074 // Oryza sativa (japonica cultivar-group) Os09g0491100 (Os09g0491100) mRNA, complete cds. // refseq // 11 // ---	---
[truncated: 255 more rows]
